# Supplementary material for: MONGKIE: an integrated tool for network analysis and visualization for multi-omics data
Source: Biol Direct. 2016 Mar 18;11:10. doi: 10.1186/s13062-016-0112-y (PMC4797132; doi:10.1186/s13062-016-0112-y)
Supplement: Additional file 1: — Supplementary text, figures, and data files. All text and materials were formated as a small self-contained website (1 HTML file with necessary figures and data files). Data files include input and result files of the case study including the fold change of expression values between tumor vs. normal conditions (in log2FC), average expression value of each gene in 4 GBM subtypes, GBM-altered subnetworks (nodes and edges) weighted by expression correlations between each pair of genes, and gene sets in 2 critical modules and their functional annotations. (ZIP 4315kb) [file 13062_2016_112_MOESM1_ESM.zip › DDR_CellCycle_WikiPathwaysR2.tsv]

Term	Overlap	P-value	Adjusted P-value	Z-score	Combined Score	Genes
G1 to S cell cycle control(Mus musculus)	12/60	0.000000000000000000000391410843	0.0000000000000000000293558132	-1.9718149773971871	88.68197707095618	CDKN2D;RB1;CCND3;CDKN1A;CDKN2B;CCND2;CDKN2C;CCND1;CDK4;CDKN2A;MDM2;TP53
G1 to S cell cycle control(Homo sapiens)	12/67	0.000000000000000000001301769076	0.000000000000000000048816340357	-1.9292972448056218	85.78855930729029	CDKN2D;RB1;CCND3;CDKN1A;CDKN2B;CCND2;CDKN2C;CCND1;CDK4;CDKN2A;MDM2;TP53
Signaling Pathways in Glioblastoma(Homo sapiens)	11/83	0.000000000000000003370670749519	0.000000000000000084266768737971	-1.947411783681157	72.07866450293648	RB1;CDKN1A;CDKN2B;CCND2;CDKN2C;CCND1;CDK4;CDKN2A;MDM2;MDM4;TP53
miRNA regulation of DNA Damage Response(Mus musculus)	8/63	0.0000000000008586605632878073	0.000000000016099885561646385	-1.8300776089062176	45.48147113479612	RB1;CCND3;CDKN1A;CCND2;CCND1;CDK4;MDM2;TP53
DNA Damage Response(Homo sapiens)	8/69	0.0000000000016889347147029236	0.000000000025334020720543854	-1.8259440898703005	44.55097782780617	RB1;CCND3;CDKN1A;CCND2;CCND1;CDK4;MDM2;TP53
Cell Cycle(Homo sapiens)	8/104	0.000000000036955301414801715	0.0000000004257242314616732	-1.7986128438018396	38.80908179447931	RB1;CCND3;CDKN1A;CCND2;CDK4;CDKN2A;MDM2;TP53
miRNA Regulation of DNA Damage Response(Homo sapiens)	8/105	0.0000000000397342616030895	0.0000000004257242314616732	-1.7879795089985246	38.57964389095714	RB1;CCND3;CDKN1A;CCND2;CCND1;CDK4;MDM2;TP53
DNA Damage Response (only ATM dependent)(Homo sapiens)	7/93	0.000000001040725350160444	0.000000008672711251337034	-1.8201920015424626	33.78837770992625	CCND3;CDKN1A;CCND2;CCND1;CDKN2A;MDM2;TP53
RB in Cancer(Homo sapiens)	7/87	0.0000000006697137345465209	0.0000000062785662613736335	-1.7140681314294182	32.37210359148742	RB1;CCND3;CDKN1A;CCND1;CDK4;MDM2;TP53
Integrated Pancreatic Cancer Pathway(Homo sapiens)	6/195	0.0000035482682749254863	0.000020470778509185498	-1.8730888249149815	20.222826213705208	CDKN1A;CDKN2B;CCND1;CDK4;MDM2;TP53
TP53 Network(Homo sapiens)	4/21	0.0000002478074259070304	0.000001858555694302728	-1.3624558186703575	17.978573070380182	CDKN1A;CDKN2A;MDM2;TP53
Integrated Cancer pathway(Homo sapiens)	4/35	0.0000015807305810173346	0.000010777708506936372	-1.4936506715407545	17.08442206290908	RB1;CDK4;MDM2;TP53
Senescence and Autophagy(Homo sapiens)	5/108	0.000004193392762914562	0.000022464604087042298	-1.5860272370442134	16.976152981280784	RB1;CDKN1A;CDKN2A;MDM2;TP53
ATM Signaling Pathway(Homo sapiens)	4/40	0.000002591137734213389	0.00001619461083883368	-1.463860791271289	16.14760251163422	CDKN1A;MDM2;MDM4;TP53
ErbB Signaling Pathway(Homo sapiens)	4/54	0.00000794455111778779	0.00003972275558893895	-1.540290690535372	15.608668710237914	CDKN1A;CCND1;MDM2;TP53
PluriNetWork(Mus musculus)	6/284	0.00002942978424564641	0.0001226241010235267	-1.7107828952031034	15.407972777923343	CDKN1A;USP7;CCND1;CDKN2A;MDM2;TP53
Integrated Breast Cancer Pathway(Homo sapiens)	5/151	0.00002039075715164497	0.0000955816741483358	-1.6607122816109212	15.370771429249814	RB1;CCND1;CDK4;MDM2;TP53
miRNAs involved in DNA damage response(Homo sapiens)	4/71	0.000022235538131249806	0.00009809796234374916	-1.409118485897465	13.005521014419047	CCND3;CDKN1A;CCND1;TP53
Androgen receptor signaling pathway(Homo sapiens)	4/90	0.000054352019834488494	0.00021454744671508616	-1.4416366335369752	12.177475302216376	RB1;CDKN1A;CCND1;MDM2
Wnt Signaling Pathway and Pluripotency(Homo sapiens)	4/100	0.00008083525209168294	0.0002886973288988677	-1.4183064276668695	11.55938420978162	CCND3;CCND2;CCND1;TP53
Spinal Cord Injury(Mus musculus)	4/96	0.0000693152949571262	0.00025993235608922326	-1.3671026545304692	11.28555426257955	RB1;CCND1;CDK4;TP53
Spinal Cord Injury(Homo sapiens)	4/114	0.00013233366446638761	0.0004511374924990487	-1.3909052918146505	10.715170512191458	RB1;CCND1;CDK4;TP53
IL-7 Signaling Pathway(Mus musculus)	3/43	0.00015381872166513635	0.0005015827880384881	-1.1635447785435655	8.840312897096153	RB1;CCND2;CDK4
Wnt Signaling Pathway(Homo sapiens)	3/60	0.00039287090330773934	0.001178612709923218	-1.2340916246092652	8.321994689867424	CCND3;CCND2;CCND1
Wnt Signaling Pathway(Mus musculus)	3/58	0.00035706278584620474	0.00111582120576939	-1.2102427558630615	8.22742950599175	CCND3;CCND2;CCND1
TSH signaling pathway(Homo sapiens)	3/67	0.0005362411442184778	0.0015468494544763783	-1.1996807347352219	7.763775895601978	RB1;CCND3;CDK4
Apoptosis(Mus musculus)	3/79	0.0008529955672408602	0.0023694321312246118	-1.1918073601417813	7.20460058370909	CDKN2A;MDM2;TP53
Apoptosis(Homo sapiens)	3/86	0.0010830862295260226	0.0029011238290875606	-1.218099395613942	7.116937069849588	CDKN2A;MDM2;TP53
Wnt Signaling Pathway and Pluripotency(Mus musculus)	3/93	0.0013492917292872507	0.0034895475757428895	-1.163201902069241	6.581376803399086	CCND3;CCND2;CCND1
Focal Adhesion(Mus musculus)	3/183	0.008775273724553093	0.019943803919438848	-1.217977455386602	4.768182920515964	CCND3;CCND2;CCND1
Focal Adhesion(Homo sapiens)	3/186	0.009170135791653159	0.02022824071688197	-1.2193431277428006	4.756261981113765	CCND3;CCND2;CCND1
Aryl Hydrocarbon Receptor(Homo sapiens)	2/43	0.00492091899030009	0.011533403883515836	-0.7416793165752055	3.3097497119803867	RB1;CDKN1A
PodNet: protein-protein interactions in the podocyte(Mus musculus)	3/306	0.03401626387973167	0.06895188624269932	-1.1610954838811884	3.1051714326780107	CDKN1A;CCND1;CDKN2A
AMPK Signaling(Homo sapiens)	2/69	0.011923135102168091	0.024839864796183525	-0.8234351314313659	3.0428443411849946	CDKN1A;TP53
Notch Signaling Pathway(Homo sapiens)	2/61	0.009472973909404164	0.020299229805866067	-0.7551392282262922	2.9429077087518287	CDKN1A;CCND1
miR-targeted genes in epithelium - TarBase(Homo sapiens)	3/362	0.05185511553209278	0.09485691865626728	-1.0441846907857377	2.4594576284058163	RB1;CCND1;CDKN2A
Adipogenesis(Homo sapiens)	2/134	0.0403302860108621	0.07755824232858097	-0.9246192221542979	2.3639981079689556	RB1;CDKN1A
Ovarian Infertility Genes(Homo sapiens)	2/32	0.002830561876705792	0.006848133572675303	-0.20845269577421388	1.038882195829298	CCND2;CDK4
Ovarian Infertility Genes(Mus musculus)	2/31	0.0026676858075670913	0.006669214518917729	-0.2015495925845623	1.009814489042861	CCND2;CDK4
IL-5 Signaling Pathway(Mus musculus)	1/68	0.15255245795982805	0.1864683045428555	-0.16159729928984004	0.2714016950862517	CCND3
Leptin signaling pathway(Homo sapiens)	1/61	0.1381243967204636	0.17860913369025463	-0.14987474915007487	0.25816756916783135	CCND1
Oncostatin M Signaling Pathway(Homo sapiens)	1/65	0.14639668852285045	0.18299586065356307	-0.0895338963035177	0.15205467705942619	TP53
MAPK Signaling Pathway(Homo sapiens)	1/173	0.34376099254429954	0.34376099254429954	-0.11741811056303829	0.12538007438441884	TP53
IL-6 signaling Pathway(Mus musculus)	1/97	0.2099695332869157	0.22822775357273445	-0.05924643398225657	0.08753134686947155	RB1
Estrogen signalling(Mus musculus)	1/74	0.16474052371338957	0.19008521966929565	-0.051138269581577085	0.08490398852865591	CCND1
MAPK signaling pathway(Mus musculus)	1/155	0.31412662232097127	0.3183715766766601	-0.06682682162445522	0.07648570967904851	TP53
Alpha6-Beta4 Integrin Signaling Pathway(Mus musculus)	1/64	0.1443355560018718	0.18299586065356307	-0.04403453282680219	0.07478348362885937	CDKN1A
Regulation of toll-like receptor signaling pathway(Homo sapiens)	1/146	0.2988478789320544	0.3070354920534805	-0.056839203509346216	0.06711527274225938	USP7
ESC Pluripotency Pathways(Mus musculus)	1/116	0.24560588523339083	0.25944283651414524	-0.030033049777650953	0.04052115789885034	MDM2
Primary Focal Segmental Glomerulosclerosis FSGS(Homo sapiens)	1/70	0.15663337581599862	0.1864683045428555	0.012253230246648475	-0.02057922671874511	CDKN1A
Wnt Signaling Pathway NetPath(Mus musculus)	1/106	0.22704036014106907	0.24325752872257403	0.022641713304271827	-0.032007109507703045	CCND1
Alzheimers Disease(Mus musculus)	1/73	0.16272054916461337	0.19008521966929565	0.023157803608680715	-0.03844850261903714	TP53
Adipogenesis genes(Mus musculus)	1/129	0.2691222535192542	0.2803356807492231	0.03427312484202795	-0.043587447464630405	RB1
Apoptosis Modulation and Signaling(Homo sapiens)	1/80	0.17676565273926897	0.19715530312186072	0.02718820180070694	-0.04414721026114238	CDKN2A
Alzheimers Disease(Homo sapiens)	1/79	0.17477269391681735	0.19715530312186072	0.045667930001436235	-0.07415391877487518	TP53
IL-2 Signaling Pathway(Homo sapiens)	1/42	0.0978045426806644	0.14383020982450645	0.04106053385536373	-0.07962137523172358	CCND2
Folate Metabolism(Homo sapiens)	1/70	0.15663337581599862	0.1864683045428555	0.05139042740340963	-0.08630991464452797	TP53
Delta-Notch Signaling Pathway(Mus musculus)	1/81	0.17875414149715374	0.19715530312186072	0.10691505443239177	-0.17360476513697032	TP53
Wnt Signaling Pathway Netpath(Homo sapiens)	1/51	0.11711686278243921	0.1568529412264811	0.10107721409085023	-0.18724014084006707	CCND1
ErbB signaling pathway(Mus musculus)	1/45	0.10428514206577173	0.1475733142440166	0.10743151204976734	-0.20556269754288287	CDKN1A
Id Signaling Pathway(Mus musculus)	1/51	0.11711686278243921	0.1568529412264811	0.17026446835837525	-0.31540583426474966	RB1
Apoptosis-related network due to altered Notch3 in ovarian cancer(Homo sapiens)	1/52	0.11923881367027273	0.1568931758819378	0.17595990820429638	-0.3259112023680684	CDKN1A
Tryptophan metabolism(Homo sapiens)	1/46	0.10643571795318212	0.14782738604608628	0.23026538252562032	-0.44020063359606537	MDM2
Tryptophan metabolism(Mus musculus)	1/43	0.09996956434684148	0.1441868716540983	0.2812897447822197	-0.5447584061649398	MDM2
FAS pathway and Stress induction of HSP regulation(Homo sapiens)	1/38	0.08909600497814406	0.13364400746721608	0.3337319658441947	-0.6716608363976678	RB1
FAS pathway and Stress induction of HSP regulation(Mus musculus)	1/36	0.08471252551990177	0.13236332112484653	0.3577065099008529	-0.7233557872013046	RB1
Amyotrophic lateral sclerosis (ALS)(Homo sapiens)	1/37	0.0869067078233983	0.13302047115826268	0.3639843262587022	-0.7342481989703972	TP53
Gastric cancer network 2(Homo sapiens)	1/35	0.08251344801204909	0.1316703957639081	0.42676494774277124	-0.8652460788240568	TP53
Oxidative Damage(Mus musculus)	1/32	0.07588674335568574	0.12647790559280958	0.42353809789525115	-0.875744492380436	CDKN1A
IL-7 Signaling Pathway(Homo sapiens)	1/25	0.060251209654284876	0.10759144581122299	0.41928477061817676	-0.9347593939172717	CCND1
Fluoropyrimidine Activity(Homo sapiens)	1/35	0.08251344801204909	0.1316703957639081	0.5633488499065847	-1.1421635866999833	TP53
Arylhydrocarbon receptor (AhR) signaling pathway(Homo sapiens)	1/29	0.06921561784014746	0.11798116677297864	0.6064499272570065	-1.2961231423025914	CDKN1A
Metastatic brain tumor(Homo sapiens)	1/28	0.06698199059576779	0.11682905336471125	0.7496173780547265	-1.609461115260566	TP53
SRF and miRs in Smooth Muscle Differentiation and Proliferation(Homo sapiens)	1/18	0.044370322727067445	0.08319435511325146	1.6574278662125956	-4.121319990303946	CCND2
ID signaling pathway(Homo sapiens)	1/16	0.03978736600973499	0.07755824232858097	2.125931712477941	-5.435425119390801	RB1
