# Supplementary material for: MONGKIE: an integrated tool for network analysis and visualization for multi-omics data
Source: Biol Direct. 2016 Mar 18;11:10. doi: 10.1186/s13062-016-0112-y (PMC4797132; doi:10.1186/s13062-016-0112-y)
Supplement: Additional file 1: — Supplementary text, figures, and data files. All text and materials were formated as a small self-contained website (1 HTML file with necessary figures and data files). Data files include input and result files of the case study including the fold change of expression values between tumor vs. normal conditions (in log2FC), average expression value of each gene in 4 GBM subtypes, GBM-altered subnetworks (nodes and edges) weighted by expression correlations between each pair of genes, and gene sets in 2 critical modules and their functional annotations. (ZIP 4315kb) [file 13062_2016_112_MOESM1_ESM.zip › DDR_CellCycleR2.csv]

name	hgnc_symbol	som.freq	amp.freq	del.freq	Freq	Type
9606.ENSP00000417281	MDM2	2	25	0	27	ALTERED
9606.ENSP00000394932	CDKN2A	2	0	165	167	ALTERED
9606.ENSP00000269305	TP53	78	0	5	83	ALTERED
9606.ENSP00000265741	CDK14	0	10	1	11	ALTERED
9606.ENSP00000258774	HUS1	0	10	0	10	ALTERED
9606.ENSP00000244741	CDKN1A	0	0	0	0	LINKER
9606.ENSP00000227507	CCND1	0	0	0	0	LINKER
9606.ENSP00000261254	CCND2	0	0	0	0	LINKER
9606.ENSP00000262662	CDKN2C	3	0	11	14	ALTERED
9606.ENSP00000267163	RB1	25	0	7	32	ALTERED
9606.ENSP00000343535	USP7	0	0	0	0	LINKER
9606.ENSP00000276925	CDKN2B	1	0	160	161	ALTERED
9606.ENSP00000362287	EIF2C3	0	0	0	0	LINKER
9606.ENSP00000337056	CDKN2D	0	0	0	0	LINKER
9606.ENSP00000449241	AGAP2	1	46	0	47	ALTERED
9606.ENSP00000362082	CCND3	0	0	0	0	LINKER
9606.ENSP00000362306	EIF2C4	0	0	0	0	LINKER
9606.ENSP00000362300	EIF2C1	0	0	0	0	LINKER
9606.ENSP00000356150	MDM4	1	26	0	27	ALTERED
9606.ENSP00000257904	CDK4	0	46	0	46	ALTERED
