# Supplementary material for: MONGKIE: an integrated tool for network analysis and visualization for multi-omics data
Source: Biol Direct. 2016 Mar 18;11:10. doi: 10.1186/s13062-016-0112-y (PMC4797132; doi:10.1186/s13062-016-0112-y)
Supplement: Additional file 1: — Supplementary text, figures, and data files. All text and materials were formated as a small self-contained website (1 HTML file with necessary figures and data files). Data files include input and result files of the case study including the fold change of expression values between tumor vs. normal conditions (in log2FC), average expression value of each gene in 4 GBM subtypes, GBM-altered subnetworks (nodes and edges) weighted by expression correlations between each pair of genes, and gene sets in 2 critical modules and their functional annotations. (ZIP 4315kb) [file 13062_2016_112_MOESM1_ESM.zip › EGFR_PI3K_WikiPathwaysR2.tsv]

Term	Overlap	P-value	Adjusted P-value	Z-score	Combined Score	Genes
EGFR1 Signaling Pathway(Mus musculus)	10/172	0.000000000004313981677347087	0.00000000012079148696571845	-2.088872591046132	47.70348999966284	NRAS;PIK3CA;KRAS;PTPN11;PIK3R1;SOS1;CRK;HRAS;EGFR;JAK1
IL-3 Signaling Pathway(Mus musculus)	9/97	0.0000000000014721492305267882	0.00000000005496023793966676	-2.001976091308382	47.295506270915766	PIK3CA;KRAS;PTPN11;PIK3R1;SOS1;CRK;HRAS;PTK2;JAK1
Regulation of Actin Cytoskeleton(Homo sapiens)	10/144	0.0000000000007955193521788918	0.00000000005496023793966676	-1.993324722578249	47.091122779122614	PDGFRA;NRAS;PIK3CA;KRAS;PIK3R1;FGF13;SOS1;CRK;EGFR;PTK2
Regulation of Actin Cytoskeleton(Mus musculus)	10/148	0.0000000000010320791433679364	0.00000000005496023793966676	-1.9929282128974894	47.08175547140387	PDGFRA;NRAS;PIK3CA;KRAS;PIK3R1;FGF13;SOS1;CRK;EGFR;PTK2
Signaling Pathways in Glioblastoma(Homo sapiens)	8/83	0.00000000002806445814709638	0.000000000628643862494959	-1.8869855030142388	39.98042272520733	PDGFRA;NRAS;PIK3CA;NF1;KRAS;PIK3R1;HRAS;EGFR
EGF/EGFR Signaling Pathway(Homo sapiens)	9/161	0.00000000011012706499567051	0.0000000020557052132525164	-1.9875036170800187	39.75533302199721	KRAS;PTPN11;PIK3R1;SOS1;CRK;HRAS;EGFR;PTK2;JAK1
Signaling of Hepatocyte Growth Factor Receptor(Homo sapiens)	6/33	0.00000000043525067889649474	0.000000006093509504550927	-1.7731065594793889	33.540157525243174	PIK3CA;PTPN11;SOS1;CRK;HRAS;PTK2
Signaling of Hepatocyte Growth Factor Receptor(Mus musculus)	6/34	0.0000000005113093619391357	0.000000006362960948575911	-1.7485950912630723	33.00083649517931	PIK3CA;PTPN11;SOS1;CRK;HRAS;PTK2
Nanoparticle-mediated activation of receptor signaling(Homo sapiens)	6/28	0.00000000018073682599844948	0.0000000028917892159751917	-1.6764014377975096	32.96038317005	NRAS;KRAS;SOS1;HRAS;EGFR;PTK2
Chemokine signaling pathway(Mus musculus)	8/165	0.000000005039832427585768	0.0000000564461231889606	-1.853697081465349	30.938165780230037	NRAS;PIK3CA;KRAS;PIK3R1;SOS1;CRK;HRAS;PTK2
ErbB Signaling Pathway(Homo sapiens)	6/54	0.000000006476024846268997	0.00000006593770752564797	-1.6882692144362181	27.91478079876267	KRAS;SOS1;CRK;HRAS;EGFR;PTK2
ESC Pluripotency Pathways(Mus musculus)	7/116	0.000000014473800259374054	0.00000012469735608076109	-1.6913673469736479	26.888302984782225	PDGFRA;PTPN11;FGF13;SOS1;HRAS;EGFR;JAK1
Kit receptor signaling pathway(Homo sapiens)	6/59	0.00000001060634396709089	0.00000009899254369284831	-1.6395334185821808	26.44275781328282	KIT;PTPN11;PIK3R1;SOS1;CRK;HRAS
Oncostatin M Signaling Pathway(Homo sapiens)	6/65	0.000000018228819034803944	0.00000014583055227843156	-1.6245221434346881	25.57131144198076	KRAS;PTPN11;PIK3R1;SOS1;HRAS;JAK1
Kit Receptor Signaling Pathway(Mus musculus)	6/67	0.000000021603129198517917	0.00000016130336468226711	-1.4848026993366124	23.222283025267153	KIT;PTPN11;PIK3R1;SOS1;CRK;HRAS
Alpha 6 Beta 4 signaling pathway(Homo sapiens)	5/33	0.00000003563854229763607	0.00000024946979608345246	-1.3432724559249876	20.423017686622366	PTPN11;PIK3R1;SOS1;HRAS;PTK2
IL-6 signaling Pathway(Mus musculus)	6/97	0.00000017360140256815677	0.0000009258741470301694	-1.461643822567237	20.30592703218876	PTPN11;PIK3R1;SOS1;HRAS;PTK2;JAK1
IL-5 Signaling Pathway(Homo sapiens)	5/40	0.00000008579989722150741	0.0000005652699111064018	-1.4015074295336396	20.162033326282398	KRAS;PTPN11;PIK3R1;SOS1;JAK1
Focal Adhesion(Mus musculus)	7/183	0.000000294873905386211	0.0000014359077131850274	-1.4956344556791408	20.121837252045804	PDGFRA;PIK3CA;PIK3R1;SOS1;CRK;EGFR;PTK2
Focal Adhesion(Homo sapiens)	7/186	0.0000003282726428362881	0.0000014706614399065708	-1.4692579185225638	19.73183749534092	PDGFRA;PIK3CA;PIK3R1;SOS1;CRK;EGFR;PTK2
IL-2 Signaling Pathway(Homo sapiens)	5/42	0.00000010738588839189107	0.0000006681788611050999	-1.383759826932446	19.675279610073186	PTPN11;PIK3R1;SOS1;HRAS;JAK1
Aryl Hydrocarbon Receptor(Homo sapiens)	5/43	0.0000001196847578392168	0.000000705510151473278	-1.3289945485719898	18.824336859441193	NRAS;NF1;KRAS;HRAS;EGFR
IL-3 Signaling Pathway(Homo sapiens)	5/49	0.0000002189785306534828	0.0000011147997924177306	-1.299583176986189	17.813173121230047	PTPN11;PIK3R1;SOS1;HRAS;JAK1
ErbB signaling pathway(Mus musculus)	5/45	0.000000147630888090703	0.000000826732973307937	-1.253766754584703	17.55998645142757	SOS1;CRK;HRAS;EGFR;PTK2
IL-4 Signaling Pathway(Homo sapiens)	5/53	0.0000003152889683712805	0.0000014706614399065708	-1.2961052579815018	17.406432189295128	PIK3CA;PTPN11;PIK3R1;SOS1;JAK1
Leptin signaling pathway(Homo sapiens)	5/61	0.0000006072587736134916	0.000002615883947873502	-1.2297838288236551	15.807528795459625	PTPN11;PIK3R1;SOS1;HRAS;JAK1
Insulin Signaling(Mus musculus)	6/153	0.0000022793728634526693	0.000009117491453810677	-1.3520026437309003	15.690417712699547	PIK3CA;PTPN11;PIK3R1;SOS1;CRK;HRAS
Insulin Signaling(Homo sapiens)	6/163	0.000003256644854177338	0.000012158140788928729	-1.348306992434591	15.259480012089064	PIK3CA;PTPN11;PIK3R1;SOS1;CRK;HRAS
IL-5 Signaling Pathway(Mus musculus)	5/68	0.0000010094539707359794	0.000004187364619349248	-1.2223193706645774	15.136517354195293	KRAS;PTPN11;PIK3R1;HRAS;JAK1
Integrated Pancreatic Cancer Pathway(Homo sapiens)	6/195	0.000008915742494614915	0.00002773786553880196	-1.2051284064734324	12.645065402156849	PDGFRA;PIK3CA;KRAS;SOS1;CRK;EGFR
B Cell Receptor Signaling Pathway(Homo sapiens)	5/93	0.000004387855874319642	0.000015357495560118747	-1.1334496981944784	12.563050922698103	PTPN11;PIK3R1;SOS1;CRK;HRAS
TCR Signaling Pathway(Homo sapiens)	5/89	0.000003569047015727428	0.000012894621476176515	-1.1127304384825838	12.52789849193266	PTPN11;PIK3R1;SOS1;CRK;HRAS
MAPK signaling pathway(Mus musculus)	5/155	0.000048056646418598616	0.00012815105711626299	-1.0095012102444327	9.047453560842264	NRAS;NF1;KRAS;CRK;EGFR
PDGF Pathway(Homo sapiens)	4/35	0.0000028429161576483342	0.000010979538264021152	-0.7868633543490773	8.985568115009647	PTPN11;PIK3R1;SOS1;JAK1
MAPK Signaling Pathway(Homo sapiens)	5/173	0.00008010105255376277	0.00019936261968936514	-0.9919507749283754	8.451802683928616	NRAS;NF1;KRAS;CRK;EGFR
IL-7 Signaling Pathway(Mus musculus)	4/43	0.000006084636439872314	0.000019470836607591406	-0.6906036131280937	7.49069615739745	PIK3R1;SOS1;HRAS;JAK1
TSH signaling pathway(Homo sapiens)	4/67	0.00003186507023298453	0.00009150994528446838	-0.789060851716157	7.337526492001218	PIK3CA;PIK3R1;HRAS;JAK1
Interferon type I signaling pathways(Homo sapiens)	4/61	0.000022423692376198203	0.00006787712286849186	-0.755423154829838	7.2504090458531145	PTPN11;PIK3R1;CRK;JAK1
IL-6 signaling pathway(Homo sapiens)	4/43	0.000006084636439872314	0.000019470836607591406	-0.6566499524206533	7.12241462663803	PTPN11;PIK3R1;SOS1;JAK1
Alpha6-Beta4 Integrin Signaling Pathway(Mus musculus)	4/64	0.000026839984380675336	0.00007910732238514836	-0.7399936076460609	6.989021412115433	PIK3CA;PIK3R1;EGFR;PTK2
Interleukin-11 Signaling Pathway(Homo sapiens)	4/40	0.000004653772188638574	0.000015794620761440005	-0.6173900837367827	6.825766683523725	PTPN11;PIK3R1;HRAS;JAK1
Integrin-mediated Cell Adhesion(Mus musculus)	4/97	0.00012745312986543324	0.0003037180967006069	-0.6452897832059923	5.226466910340695	SOS1;CRK;HRAS;PTK2
Integrin-mediated Cell Adhesion(Homo sapiens)	4/100	0.00014282828577304326	0.00033072623616164546	-0.6508713085116082	5.216225601585088	SOS1;CRK;HRAS;PTK2
Integrated Breast Cancer Pathway(Homo sapiens)	4/151	0.0006604862916800618	0.0014504796993758218	-0.6468081885483528	4.2274483817414295	NF1;KRAS;EGFR;JAK1
Estrogen signalling(Mus musculus)	3/74	0.0010701607131622718	0.00226147169573914	-0.42058429987005763	2.562089986216769	PIK3CA;SOS1;HRAS
PluriNetWork(Mus musculus)	4/284	0.0064279694698342665	0.012341361363209338	-0.5585505254384386	2.454717260161829	PTPN11;SOS1;HRAS;JAK1
Androgen receptor signaling pathway(Homo sapiens)	3/90	0.001848567479655613	0.0037643555949350665	-0.37723585808925625	2.1057979300677507	PIK3R1;EGFR;PTK2
PodNet: protein-protein interactions in the podocyte(Mus musculus)	4/306	0.008330272918784727	0.015294927326293268	-0.47648742017463314	1.99182893957284	PIK3CA;PIK3R1;CRK;PTK2
G Protein Signaling Pathways(Mus musculus)	3/88	0.0017363699910204963	0.003601359981375844	-0.3430272193658271	1.930023348393299	NRAS;KRAS;HRAS
G Protein Signaling Pathways(Homo sapiens)	3/96	0.0022121784952345504	0.004424356990469101	-0.3537758876026063	1.9176883042279216	NRAS;KRAS;HRAS
BDNF signaling pathway(Homo sapiens)	3/142	0.006501252860976347	0.012341361363209338	-0.3974689689345965	1.7467962055117876	PTPN11;PIK3R1;HRAS
TSLP Signaling Pathway(Homo sapiens)	3/47	0.0002999096691430595	0.0006717976588804533	-0.16164900764442539	1.1809354518488004	PIK3CA;PTPN11;JAK1
miR-targeted genes in epithelium - TarBase(Homo sapiens)	4/362	0.014783158282910323	0.024348731289499354	-0.30937685445686125	1.149420258122105	DOCK5;KIT;KRAS;EGFR
Toll-like receptor signaling pathway(Homo sapiens)	2/104	0.03278231549848102	0.04961647751121452	0.028231096898401566	-0.08479018807827866	PIK3CA;PIK3R1
MicroRNAs in cardiomyocyte hypertrophy(Homo sapiens)	2/109	0.03568107123220094	0.05328373304008674	0.06845344565741614	-0.20071400394464853	PIK3CA;PIK3R1
MicroRNAs in Cardiomyocyte Hypertrophy(Mus musculus)	2/80	0.02031846063815902	0.032509537021054434	0.07376983243182679	-0.252751807019517	PIK3CA;PIK3R1
Regulation of toll-like receptor signaling pathway(Homo sapiens)	2/146	0.05998253301680803	0.08503852782129746	0.11808028144342424	-0.2910266668190422	PIK3CA;PIK3R1
TNF-alpha NF-kB Signaling Pathway(Mus musculus)	2/179	0.0852958009867692	0.10975105030902771	0.28408982974575386	-0.6277080290801353	PTPN11;PTK2
Delta-Notch Signaling Pathway(Mus musculus)	2/81	0.020787290789119332	0.03279121927297697	0.19709379072863614	-0.6735866560699131	PIK3R1;EGFR
AMPK Signaling(Homo sapiens)	2/69	0.015470271056081775	0.02511116461277042	0.2331369355507564	-0.8589796864571272	PIK3CA;PIK3R1
IL-1 signaling pathway(Homo sapiens)	2/58	0.011212468290948348	0.018743230575913657	0.21948262175020794	-0.8728654048266739	PTPN11;PIK3R1
RANKL/RANK Signaling Pathway(Homo sapiens)	2/54	0.009817437398022459	0.016916199824284852	0.2570566101949673	-1.048658211861652	PIK3R1;PTK2
TGF Beta Signaling Pathway(Homo sapiens)	2/55	0.010158342693046045	0.017238399721532682	0.3396588153286505	-1.379223966273461	HRAS;JAK1
TGF Beta Signaling Pathway(Mus musculus)	2/52	0.009151496376026028	0.01626932689071294	0.34987922403446775	-1.440968392788269	HRAS;JAK1
Spinal Cord Injury(Homo sapiens)	1/114	0.2712962338862656	0.2712962338862656	1.1311775965203292	-1.4756708798995857	EGFR
Senescence and Autophagy(Homo sapiens)	1/108	0.2590483165369038	0.2613820851543534	1.1178733652993418	-1.4999311971600557	HRAS
DNA Damage Response (only ATM dependent)(Homo sapiens)	1/93	0.22757885745932357	0.2317166548676749	1.173334532599963	-1.7156966505223363	SOS1
TNF alpha Signaling Pathway(Homo sapiens)	1/86	0.21246820211257683	0.22033739478341302	1.1559319399148846	-1.748457213379009	SOS1
Corticotropin-releasing hormone(Homo sapiens)	1/90	0.22113645514340938	0.2272227795968977	1.1899056791443343	-1.7632311915332202	PTK2
Apoptosis(Homo sapiens)	1/86	0.21246820211257683	0.22033739478341302	1.2094761163971393	-1.8294478827879106	PIK3R1
Apoptosis(Mus musculus)	1/79	0.19708075449931584	0.2102194714659369	1.1811444105526476	-1.8421165926569723	PIK3R1
Allograft Rejection(Homo sapiens)	1/82	0.20370956928175737	0.2152402996184606	1.2153376499403468	-1.866758876221658	PDGFRA
Cardiac Progenitor Differentiation(Homo sapiens)	2/53	0.009481812768905236	0.016593172345584162	0.46135536027172114	-1.890986729299024	PDGFRA;KIT
Type II interferon signaling (IFNG)(Homo sapiens)	2/50	0.008506899054094231	0.01536730151707345	0.506422948288668	-2.114575758549587	PTPN11;JAK1
AGE/RAGE pathway(Homo sapiens)	1/66	0.16775354238153128	0.18241161890030586	1.2940809516776683	-2.201865155647418	EGFR
Primary Focal Segmental Glomerulosclerosis FSGS(Homo sapiens)	1/70	0.1768825631750663	0.19048891418853292	1.3465956492554993	-2.2328727645295343	PTK2
SREBP signalling(Homo sapiens)	1/64	0.16315351886902754	0.17914896189540278	1.4059603610427753	-2.4176017469034328	PIK3CA
Notch Signaling Pathway(Homo sapiens)	1/61	0.1562087699389574	0.17322160626894287	1.4965430323877862	-2.6237146159575206	PIK3R1
Type II interferon signaling (IFNG)(Mus musculus)	2/44	0.00670340159143232	0.012513016304006998	0.6538621056009906	-2.8645606469621163	PTPN11;JAK1
MAPK Cascade(Mus musculus)	3/29	0.00007820051964584972	0.00019905586818943566	0.39453074344233047	-3.362161416845068	NRAS;KRAS;HRAS
Apoptosis-related network due to altered Notch3 in ovarian cancer(Homo sapiens)	1/52	0.13504893884815675	0.15125481150993556	1.7989408461520684	-3.3978203491640455	PTK2
MAPK Cascade(Homo sapiens)	3/30	0.00008587773822488487	0.0002090936235040675	0.4162973696046444	-3.5271745658412668	NRAS;KRAS;HRAS
Heart Development(Homo sapiens)	1/47	0.12307955012677894	0.1392415112545378	2.083817228986665	-4.108340194112541	PTPN11
IL-9 Signaling Pathway(Mus musculus)	3/24	0.000046500991526857545	0.00012702709880507427	0.45905036159539664	-4.118191343510836	PTPN11;PIK3R1;JAK1
Regulation of Microtubule Cytoskeleton(Homo sapiens)	1/44	0.11582356498180299	0.13373442554599932	2.082757896161186	-4.19029924604327	PIK3CA
Hair Follicle Development: Induction (Part 1 of 3)(Homo sapiens)	1/43	0.1133924216637556	0.13368369711937503	2.0889028106379244	-4.203454712825478	EGFR
Differentiation Pathway(Homo sapiens)	1/47	0.12307955012677894	0.1392415112545378	2.1494268615424796	-4.237692560913484	KIT
Heart Development(Mus musculus)	1/44	0.11582356498180299	0.13373442554599932	2.2524728994096344	-4.531748749830995	PTPN11
Extracellular vesicle-mediated signaling in recipient cells(Homo sapiens)	3/28	0.00007098708915735857	0.0001848966043168409	0.5387170650228721	-4.6306577018761255	KRAS;HRAS;EGFR
G13 Signaling Pathway(Homo sapiens)	1/41	0.10851132246205054	0.12929008633776234	2.4443232200832132	-5.000343866673384	PIK3CA
IL-1 Signaling Pathway(Mus musculus)	1/36	0.09619812884263679	0.11585151000403571	2.3699107197356044	-5.10821456712933	PTPN11
Integrated Cancer pathway(Homo sapiens)	1/35	0.09371643501398345	0.1140895730605016	2.5535660484934515	-5.543208172918239	JAK1
p38 MAPK Signaling Pathway(Homo sapiens)	1/34	0.09122835384589904	0.1140895730605016	2.5749979121420603	-5.589731849800584	HRAS
IL17 signaling pathway(Homo sapiens)	1/30	0.08121184846297476	0.10576426776573457	2.5763779960958533	-5.787942794107714	JAK1
G13 Signaling Pathway(Mus musculus)	1/35	0.09371643501398345	0.1140895730605016	2.6911599254186624	-5.8418930272087	PIK3CA
Gastric cancer network 2(Homo sapiens)	1/35	0.09371643501398345	0.1140895730605016	2.86893348115701	-6.227798779550187	EGFR
p38 MAPK Signaling Pathway(Mus musculus)	1/32	0.08623296809995033	0.10975105030902771	2.8357157558213726	-6.265629254349346	HRAS
Angiogenesis(Homo sapiens)	3/23	0.000041402952880046644	0.0001159282680641306	0.7106821789645231	-6.4405849186201065	PDGFRA;PIK3CA;PTK2
EPO Receptor Signaling(Mus musculus)	1/26	0.07109191221348576	0.09593125503506512	2.783694467659104	-6.525323444246004	SOS1
EPO Receptor Signaling(Homo sapiens)	1/26	0.07109191221348576	0.09593125503506512	2.793092511090203	-6.5473536181186995	SOS1
IL-7 Signaling Pathway(Homo sapiens)	2/25	0.002342846953449662	0.004603488750637932	1.3220297978176017	-7.1137641293109155	PIK3R1;JAK1
Arylhydrocarbon receptor (AhR) signaling pathway(Homo sapiens)	1/29	0.0786915998046581	0.10368775503672598	3.1695691352322144	-7.183420367311915	EGFR
Estrogen signaling pathway(Homo sapiens)	1/23	0.06343348460901134	0.08880687845261588	3.0531841489744123	-7.392647826194177	PIK3CA
Metastatic brain tumor(Homo sapiens)	1/28	0.07616487124853948	0.10155316166471931	3.390946210671396	-7.755680133853599	PIK3R1
IL1 and megakaryotyces in obesity(Homo sapiens)	1/24	0.0659928465642749	0.09124936808887393	3.5241344670369057	-8.437338997162719	PIK3CA
Transcriptional activation by NRF2(Homo sapiens)	1/16	0.04533300241766678	0.06509354193305998	5.2364395516758035	-14.30558597422926	PIK3CA
IL-9 Signaling Pathway(Homo sapiens)	2/16	0.001035932588740117	0.0022312394219017903	2.3508453565766345	-14.35237649465604	PIK3R1;JAK1
Keap1-Nrf2(Mus musculus)	1/14	0.04010151222844083	0.05832947233227757	6.153772644887223	-17.48685440270246	PIK3CA
Osteoblast Signaling(Homo sapiens)	1/14	0.04010151222844083	0.05832947233227757	6.730410978208779	-19.125457445047363	PDGFRA
Type III interferon signaling(Homo sapiens)	1/10	0.029557801672124625	0.04534895599010901	7.816220907475703	-24.178448604172974	JAK1
Osteoblast(Mus musculus)	1/10	0.029557801672124625	0.04534895599010901	8.54665507531796	-26.437950375548766	PDGFRA
TCA Cycle Nutrient Utilization and Invasiveness of Ovarian Cancer(Homo sapiens)	2/5	0.00014469272832071987	0.00033072623616164546	5.195434547127291	-41.637353408706396	EGFR;JAK1
