# Supplementary material for: MONGKIE: an integrated tool for network analysis and visualization for multi-omics data
Source: Biol Direct. 2016 Mar 18;11:10. doi: 10.1186/s13062-016-0112-y (PMC4797132; doi:10.1186/s13062-016-0112-y)
Supplement: Additional file 1: — Supplementary text, figures, and data files. All text and materials were formated as a small self-contained website (1 HTML file with necessary figures and data files). Data files include input and result files of the case study including the fold change of expression values between tumor vs. normal conditions (in log2FC), average expression value of each gene in 4 GBM subtypes, GBM-altered subnetworks (nodes and edges) weighted by expression correlations between each pair of genes, and gene sets in 2 critical modules and their functional annotations. (ZIP 4315kb) [file 13062_2016_112_MOESM1_ESM.zip › EGFR_PI3KR2.csv]

name	hgnc_symbol	som.freq	amp.freq	del.freq	Freq	Type
9606.ENSP00000359635	FGF13	0	0	0	0	LINKER
9606.ENSP00000384675	SOS1	0	0	0	0	LINKER
9606.ENSP00000358548	NRAS	0	0	0	0	LINKER
9606.ENSP00000351015	NF1	29	2	7	38	ALTERED
9606.ENSP00000341189	PTK2	0	0	0	0	LINKER
9606.ENSP00000309845	HRAS	0	0	0	0	LINKER
9606.ENSP00000288135	KIT	3	25	0	28	ALTERED
9606.ENSP00000276440	DOCK5	9	0	0	9	ALTERED
9606.ENSP00000275493	EGFR	72	135	0	207	ALTERED
9606.ENSP00000274335	PIK3R1	31	0	2	33	ALTERED
9606.ENSP00000340944	PTPN11	0	0	0	0	LINKER
9606.ENSP00000263967	PIK3CA	28	6	0	34	ALTERED
9606.ENSP00000257290	PDGFRA	11	37	0	48	ALTERED
9606.ENSP00000377380	ARHGAP9	2	22	0	24	ALTERED
9606.ENSP00000256078	KRAS	0	0	0	0	LINKER
9606.ENSP00000300574	CRK	0	0	0	0	LINKER
9606.ENSP00000357130	SPTA1	25	1	0	26	ALTERED
9606.ENSP00000343204	JAK1	0	0	0	0	LINKER
