# Supplementary material for: MONGKIE: an integrated tool for network analysis and visualization for multi-omics data
Source: Biol Direct. 2016 Mar 18;11:10. doi: 10.1186/s13062-016-0112-y (PMC4797132; doi:10.1186/s13062-016-0112-y)
Supplement: Additional file 1: — Supplementary text, figures, and data files. All text and materials were formated as a small self-contained website (1 HTML file with necessary figures and data files). Data files include input and result files of the case study including the fold change of expression values between tumor vs. normal conditions (in log2FC), average expression value of each gene in 4 GBM subtypes, GBM-altered subnetworks (nodes and edges) weighted by expression correlations between each pair of genes, and gene sets in 2 critical modules and their functional annotations. (ZIP 4315kb) [file 13062_2016_112_MOESM1_ESM.zip › extractAlteredNet_GBMR2.R]

## Load somatic mutation data
somatic.muts <- read.table('DATA/TCGA_GBM_mutation_broad_gene-2015-02-24/genomicMatrix',
                           header = T, comment.char = '', stringsAsFactors = F, na.strings = '')
colnames(somatic.muts)[1] <- 'Gene.Symbol'

## Load CNV data
cnv <- read.table('DATA/TCGA_GBM_gistic2thd-2015-02-24/genomicMatrix',
                  sep = '\t', header = T, comment.char = '', stringsAsFactors = F, na.strings = '')
cnv[, 'Gene.Symbol'] <- sapply(strsplit(cnv[, 'Gene.Symbol'], '[|]'), '[', 1)

## Load expression data
rna.seq <- read.table('DATA/TCGA_GBM_exp_HiSeqV2-2015-02-24/genomicMatrix', header = T, stringsAsFactors = F)
colnames(rna.seq)[1] <- 'Gene.Symbol'

## Load clinical data
clinical.dat <- read.table('DATA/TCGA_GBM_exp_HiSeqV2-2015-02-24/clinical_data',
                           sep = '\t', na.strings = "", header = T, as.is = "sampleID")
# Solid Tissue Normal (sample code = 11)
samples.normal <- intersect(colnames(rna.seq),
                            gsub('-', '.', with(clinical.dat, sampleID[which(sample_type_id == 11)])))

# Samples having both mutation and CNV data
samples.altered <- colnames(somatic.muts)[c(F, colnames(somatic.muts)[2:ncol(somatic.muts)] %in% colnames(cnv))]
stopifnot(all(samples.altered %in% colnames(somatic.muts)),
          all(samples.altered %in% colnames(cnv)))

## somatic mutation freq. profile
somatic.muts.altered <- somatic.muts[, c('Gene.Symbol', samples.altered)]
somatic.muts.altered <- subset(somatic.muts.altered, Gene.Symbol != 'Unknown')
rownames(somatic.muts.altered) <- 1:nrow(somatic.muts.altered)
somatic.muts.altered$som.freq <- rowSums(somatic.muts.altered[, samples.altered])
somatic.muts.altered <- somatic.muts.altered[, c('Gene.Symbol', 'som.freq')]
head(somatic.muts.altered[order(-somatic.muts.altered$som.freq), ], n = 20)
sum(somatic.muts.altered$som.freq > 6)
rm(somatic.muts)

## CNV freq. profile
cnv.altered <- cnv[, c('Gene.Symbol', samples.altered)]
cnv.altered$amp.freq <- apply(cnv[, samples.altered], 1, function(c) sum(c == 2))
cnv.altered$del.freq <- apply(cnv[, samples.altered], 1, function(c) sum(c == -2))
cnv.altered <- cnv.altered[, c('Gene.Symbol', 'amp.freq', 'del.freq')]
head(cnv.altered[order(-cnv.altered$amp.freq), ], n = 20)
head(cnv.altered[order(-cnv.altered$del.freq), ], n = 20)
sum(cnv.altered$amp.freq > 9 | cnv.altered$del.freq > 9)
rm(cnv)

## Alteration profile: freq. of somatic mutations + CNVs
mut.profile <- data.frame(Gene.Symbol = somatic.muts.altered[, 'Gene.Symbol'])
mut.profile <- merge(mut.profile, somatic.muts.altered, by = 'Gene.Symbol', all.x = T)
mut.profile <- merge(mut.profile, cnv.altered, by = 'Gene.Symbol', all = T)
mut.profile <- within(mut.profile, {
  som.freq[is.na(som.freq)] <- 0
  amp.freq[is.na(amp.freq)] <- 0
  del.freq[is.na(del.freq)] <- 0
})
head(mut.profile[order(-mut.profile$som.freq), ], n = 20)
head(mut.profile[order(-mut.profile$amp.freq), ], n = 20)
head(mut.profile[order(-mut.profile$del.freq), ], n = 20)
# Freq. threshold
mut.profile <- subset(mut.profile, som.freq > 6 | amp.freq > 9 | del.freq > 9)
rownames(mut.profile) <- 1:nrow(mut.profile)

## Expression profile
# Altered samples having expression data
samples.altered.exp <- intersect(colnames(rna.seq), samples.altered)
rna.seq.altered <- rna.seq[, c('Gene.Symbol', samples.altered.exp)]
# mean exp. over tumor samples
rna.seq.altered$exp.means <- rowMeans(rna.seq.altered[, samples.altered.exp])
rownames(rna.seq.altered) <- rna.seq.altered$Gene.Symbol
# mean exp. over normal samples
rna.seq.altered$exp.means.normal <- rowMeans(rna.seq[, samples.normal])
# exp. log2FC (tumor mean - normal mean)
rna.seq.altered$exp.log2fc <- rna.seq.altered$exp.means - rna.seq.altered$exp.means.normal
# Expression subtypes
table(clinical.dat$GeneExp_Subtype)
samples.subtype.Classical <- intersect(samples.altered.exp,
                                       gsub('-', '.', with(clinical.dat, sampleID[which(GeneExp_Subtype == 'Classical')])))
samples.subtype.Mesenchymal <- intersect(samples.altered.exp,
                                       gsub('-', '.', with(clinical.dat, sampleID[which(GeneExp_Subtype == 'Mesenchymal')])))
samples.subtype.Neural <- intersect(samples.altered.exp,
                                       gsub('-', '.', with(clinical.dat, sampleID[which(GeneExp_Subtype == 'Neural')])))
samples.subtype.Proneural <- intersect(samples.altered.exp,
                                       gsub('-', '.', with(clinical.dat, sampleID[which(GeneExp_Subtype == 'Proneural')])))
rm(clinical.dat)
rm(rna.seq)

library(STRINGdb)
string.db <- STRINGdb$new(version = "10", species = 9606, input_directory = 'DB/10')

## map Hugo Symbol to STRING id
p.alias <- read.table('DB/10/9606__protein_aliases.tsv',
                      header = T, sep = '\t', stringsAsFactors = F, comment.char = '', quote = '')
p.alias.hugo <- subset(p.alias, source == 'BioMart_HUGO')
rm(p.alias)
muts.mapped <- merge(mut.profile, p.alias.hugo, by.x = 'Gene.Symbol', by.y = 'alias')
colnames(muts.mapped)[6] <- 'STRING_id'
#muts.mapped <- subset(muts.mapped, !duplicated(STRING_id))
rownames(muts.mapped) <- muts.mapped$STRING_id

## Altered genes having mapped protein ids in STRINGdb
genes.altered <- muts.mapped$STRING_id

library(igraph)

## Build a STRINGdb network filtered by combined_score cut-off
G <- string.db$get_graph()
# combined_score cutoff
STRING.CUTOFF <- 900
g <- subgraph.edges(G, which(E(G)$combined_score > STRING.CUTOFF))
rm(G)
rm(string.db)

## Find all shortest paths between altered genes in STRINGdb network
vertices.altered.all <- which(V(g)$name %in% genes.altered)
shortest.paths.all <- lapply(vertices.altered.all, function(from) {
  shortest.paths <- all_shortest_paths(g, from, vertices.altered.all)$res
  unlist(shortest.paths[sapply(shortest.paths, function(p) {
    length(p) > 1 & length(p) < 4 # shortest path threshold = 2
    })])
})
vertices.for.subnet <- unique(unlist(shortest.paths.all))
# number of altered genes will be in the extracted sub-network
sum(sapply(shortest.paths.all, length) > 1)
# or vertices of those genes
vertices.altered <- vertices.altered.all[sapply(shortest.paths.all, length) > 1]
vertices.linker <- setdiff(vertices.for.subnet, vertices.altered)
rm(shortest.paths.all)

## Extract GBM alterations-specific sub-network
g.sub <- induced_subgraph(g, vertices.for.subnet)
g.sub

## Retain significant linkers only
names.altered <- V(g)$name[vertices.altered]
names.linker <- V(g)$name[vertices.linker]
linker.p.values <- sapply(names.linker, function(lname) {
  linker <- V(g.sub)[lname]
  # (1) success in sample = edge num of the linker connected to input genes in g.sub
  succ.in.sample <- sum(V(g.sub)$name[unique(neighbors(g.sub, linker))] %in% names.altered)
  # (2) number of success in background = global degree of the linker in g
  succ.in.back <- length(unique(neighbors(g, V(g)[lname])))
  # (3) population size (total num of genes in g) - (2)
  fail.in.back <- vcount(g) - succ.in.back
  # (4) sample size (number of trials) = num of input genes in g.sub
  sample.size <- length(names.altered)
  # Enrichment test using hypergeometric distribution.
  phyper(succ.in.sample - 1, succ.in.back, fail.in.back, sample.size, lower.tail = F)
})
linker.p.adjusted <- p.adjust(linker.p.values, method = 'fdr')
sum(linker.p.adjusted <= 0.01)
names.linker.selected <- names.linker[linker.p.adjusted <= 0.01]

## Final network with altered genes + significant linkers only
g.sub.final <- induced_subgraph(g.sub, V(g.sub)[c(names.altered, names.linker.selected)])
g.sub.final <- delete_vertices(g.sub.final, V(g.sub.final)[degree(g.sub.final) < 1])
g.sub.final

#### Vertices ####
vertices.result <- as_data_frame(g.sub.final, what = "vertices")
# Add hugo symbol
vertices.result <- merge(vertices.result, p.alias.hugo[, c('protein_id', 'alias')],
                        by.x = 'name', by.y = 'protein_id', all.x = T)
colnames(vertices.result)[2] <- 'hgnc_symbol'
sum(is.na(vertices.result$hgnc_symbol))
# Add alteration freq.
vertices.result <- merge(vertices.result,
                         muts.mapped[, c("STRING_id", "som.freq", "amp.freq", "del.freq")],
                         by.x = 'name', by.y = 'STRING_id', all.x = T)
vertices.result[is.na(vertices.result$hgnc_symbol), ]
# NA to 0
vertices.result <- within(vertices.result, {
  som.freq[is.na(som.freq)] <- 0
  amp.freq[is.na(amp.freq)] <- 0
  del.freq[is.na(del.freq)] <- 0
})
# Total alteration freq.
vertices.result[, 'Freq'] <- rowSums(vertices.result[, c('som.freq', 'amp.freq', 'del.freq')])
# Altered or linker
vertices.result <-
  cbind(vertices.result,
        ifelse(vertices.result$name %in% names.altered, 'ALTERED', 'LINKER'))
colnames(vertices.result)[7] <- 'Type'
sum(vertices.result$Type == 'ALTERED')
sum(vertices.result$Type == 'LINKER')
stopifnot(all(with(vertices.result, Freq[Type == 'ALTERED'] > 0)),
          all(with(vertices.result, Freq[Type == 'LINKER'] == 0)))
head(vertices.result[order(-vertices.result$Freq), ], n = 20)
#vertices.result <- merge(vertices.result,
#                         rna.seq.altered[, c('Gene.Symbol', 'exp.means', 'exp.means.normal')],
#                         by.x = 'hgnc_symbol', by.y = 'Gene.Symbol',
#                         all.x = T)
#sum(is.na(vertices.result$exp.means) | is.na(vertices.result$exp.means.normal))
#vertices.result <- subset(vertices.result, !is.na(exp.means) & !is.na(exp.means.normal))
## Write vertices to a CSV file
rownames(vertices.result) <- vertices.result$name
write.csv(vertices.result,
          paste('DATA/tcga_gbm_vertices_6.9_', '.csv', sep = toString(STRING.CUTOFF)),
          row.names = F)


## Exp. attributes
exp.tumor.vs.norm <- rna.seq.altered[, c('Gene.Symbol', 'exp.means', 'exp.means.normal')]
colnames(exp.tumor.vs.norm) <- c('Gene.Symbol', 'Tumor', 'Normal')
write.csv(exp.tumor.vs.norm, 'DATA/tcga_gbm_exp_means_6.9.csv', row.names = F)
exp.log2fc <- rna.seq.altered[, c('Gene.Symbol', 'exp.log2fc')]
colnames(exp.log2fc) <- c('Gene.Symbol', 'log2FC')
write.csv(exp.log2fc, 'DATA/tcga_gbm_exp_log2fc_6.9.csv', row.names = F)
# Vertices gene symbols having exp. data
vertices.symbol.exp <- intersect(rna.seq.altered$Gene.Symbol, vertices.result$hgnc_symbol)
exp.means.subtypes <- data.frame(Gene.Symbol = vertices.symbol.exp,
                                 Classical = rowMeans(rna.seq.altered[vertices.symbol.exp, samples.subtype.Classical]),
                                 Mesenchymal = rowMeans(rna.seq.altered[vertices.symbol.exp, samples.subtype.Mesenchymal]),
                                 Neural = rowMeans(rna.seq.altered[vertices.symbol.exp, samples.subtype.Neural]),
                                 Proneural = rowMeans(rna.seq.altered[vertices.symbol.exp, samples.subtype.Proneural]))
write.csv(exp.means.subtypes, 'DATA/tcga_gbm_exp_subtypes_6.9.csv', row.names = F)


#### Edges ####
edges.result <- as_data_frame(g.sub.final, what = "edges")
## Edge weights: expression correaltions in tumor samples
rna.seq.altered.t <- t(rna.seq.altered[, samples.altered.exp])
edges.result$i.weight <- apply(edges.result[, c('from', 'to')], 1, function(x) {
  from <- vertices.result[x[1], 'hgnc_symbol']
  to   <- vertices.result[x[2], 'hgnc_symbol']
  if(from %in% colnames(rna.seq.altered.t) & to %in% colnames(rna.seq.altered.t)) {
    abs(cor(rna.seq.altered.t[, from], rna.seq.altered.t[, to], method = 'pearson'))
  } else {
    .0
  }
})
# NA correlation to 0
sum(is.na(edges.result$i.weight))
edges.result$i.weight[is.na(edges.result$i.weight)] <- .0
## Write edges to a CSV file
write.csv(edges.result,
          paste('DATA/tcga_gbm_edges_6.9_', '.csv', sep = toString(STRING.CUTOFF)),
          row.names = F)
