# Supplementary material for: MONGKIE: an integrated tool for network analysis and visualization for multi-omics data
Source: Biol Direct. 2016 Mar 18;11:10. doi: 10.1186/s13062-016-0112-y (PMC4797132; doi:10.1186/s13062-016-0112-y)
Supplement: Additional file 1: — Supplementary text, figures, and data files. All text and materials were formated as a small self-contained website (1 HTML file with necessary figures and data files). Data files include input and result files of the case study including the fold change of expression values between tumor vs. normal conditions (in log2FC), average expression value of each gene in 4 GBM subtypes, GBM-altered subnetworks (nodes and edges) weighted by expression correlations between each pair of genes, and gene sets in 2 critical modules and their functional annotations. (ZIP 4315kb) [file 13062_2016_112_MOESM1_ESM.zip › tcga_gbm_edgesR2.csv]

from	to	neighborhood	neighborhood_transferred	fusion	cooccurence	homology	coexpression	coexpression_transferred	experiments	experiments_transferred	database	database_transferred	textmining	textmining_transferred	combined_score	i.weight
9606.ENSP00000007722	9606.ENSP00000200181	258	114	1	271	852	160	87	567	172	800	312	658	174	972	0.359014834964833
9606.ENSP00000007722	9606.ENSP00000252999	258	114	1	271	852	160	87	564	172	900	312	301	64	928	0.468554232676326
9606.ENSP00000007722	9606.ENSP00000275493	258	114	1	271	624	160	65	570	107	900	312	213	200	917	0.0791326127744043
9606.ENSP00000007722	9606.ENSP00000303351	258	114	1	271	628	160	65	808	64	900	312	701	102	994	0.339412989165171
9606.ENSP00000007722	9606.ENSP00000374309	258	114	1	271	627	160	65	570	149	900	312	213	181	917	0.12409746214884
9606.ENSP00000007722	9606.ENSP00000392423	258	114	1	271	867	160	65	808	149	900	312	486	221	946	0.29115385508012
9606.ENSP00000007722	9606.ENSP00000400365	258	114	1	271	867	160	65	808	149	900	312	197	188	916	0.217459820561324
9606.ENSP00000170630	9606.ENSP00000331504	258	462	411	526	631	160	82	576	186	900	312	86	194	957	0.623833436905631
9606.ENSP00000170630	9606.ENSP00000343204	258	462	411	526	631	160	90	809	186	900	312	502	64	989	0.243754339406575
9606.ENSP00000170630	9606.ENSP00000352575	258	462	411	526	631	160	90	566	186	900	312	163	64	954	0.518578113603969
9606.ENSP00000170630	9606.ENSP00000401303	258	462	411	526	631	160	81	808	186	900	312	287	191	985	0.546197763802485
9606.ENSP00000200181	9606.ENSP00000252999	258	67	630	480	609	160	91	570	103	900	312	253	174	932	0.259515286823164
9606.ENSP00000200181	9606.ENSP00000263967	258	67	630	480	610	160	91	353	75	900	312	67	103	909	0.0942447441095217
9606.ENSP00000200181	9606.ENSP00000274335	258	67	630	480	810	160	91	576	240	900	312	68	141	902	0.188737316354907
9606.ENSP00000200181	9606.ENSP00000275493	258	67	630	480	810	160	91	309	75	900	312	243	105	946	0.105327243258059
9606.ENSP00000200181	9606.ENSP00000282588	258	67	630	480	810	160	91	309	149	800	312	565	63	921	0.0784054823089225
9606.ENSP00000200181	9606.ENSP00000303351	258	67	630	480	840	160	91	570	243	900	312	569	142	909	0.0322696902221368
9606.ENSP00000200181	9606.ENSP00000309845	258	67	630	480	840	160	91	570	84	900	312	209	456	917	0.122225486075538
9606.ENSP00000200181	9606.ENSP00000341189	258	67	630	480	840	160	91	576	101	800	312	125	104	929	0.209617626506461
9606.ENSP00000200181	9606.ENSP00000374309	258	67	630	480	840	160	91	576	149	900	312	235	174	931	0.0346244680827702
9606.ENSP00000200181	9606.ENSP00000386896	258	67	630	480	840	160	103	917	178	900	312	744	380	998	0.335276587198075
9606.ENSP00000200181	9606.ENSP00000400365	258	67	630	480	840	160	103	576	75	900	312	167	174	925	0.0627926718325544
9606.ENSP00000200181	9606.ENSP00000401303	258	67	630	480	840	160	103	576	75	900	312	259	174	965	0.0551044426359211
9606.ENSP00000218089	9606.ENSP00000229179	258	72	1	335	858	160	69	644	169	900	312	100	701	906	0.219207317739495
9606.ENSP00000218089	9606.ENSP00000303585	258	72	1	335	858	160	83	893	228	900	312	58	562	906	0.0309532646153869
9606.ENSP00000218089	9606.ENSP00000341282	258	72	1	335	945	160	228	313	80	900	312	184	185	914	0.353888076739012
9606.ENSP00000218089	9606.ENSP00000380378	258	72	1	335	979	160	112	808	228	900	312	71	177	903	0.0435114647621541
9606.ENSP00000227507	9606.ENSP00000244741	258	242	201	319	646	160	67	999	86	900	312	973	81	999	0.278872985600457
9606.ENSP00000227507	9606.ENSP00000256078	258	242	201	319	676	160	92	999	74	900	312	941	83	946	0.15247391156845
9606.ENSP00000227507	9606.ENSP00000257904	258	242	201	319	650	160	113	999	684	900	312	981	761	999	0.223733900155797
9606.ENSP00000227507	9606.ENSP00000261254	258	242	201	319	960	160	113	576	360	900	312	824	599	903	0.311930430945539
9606.ENSP00000227507	9606.ENSP00000262662	258	242	201	319	669	160	89	159	227	900	312	700	541	968	0.131373708665359
9606.ENSP00000227507	9606.ENSP00000263967	258	242	201	319	669	160	89	576	74	900	312	584	198	963	0.122989253466963
9606.ENSP00000227507	9606.ENSP00000265741	258	242	201	319	669	160	89	998	360	720	312	163	599	931	0.0970595666950539
9606.ENSP00000227507	9606.ENSP00000267163	258	242	201	319	669	160	89	999	436	900	312	948	486	999	0.0311018168225402
9606.ENSP00000227507	9606.ENSP00000269305	258	242	201	319	669	160	71	570	74	900	312	979	101	979	0.0540230689799142
9606.ENSP00000227507	9606.ENSP00000274335	258	242	201	319	699	160	72	564	69	900	312	323	101	929	0.0215733605490723
9606.ENSP00000227507	9606.ENSP00000275493	258	242	201	319	699	160	72	564	69	900	312	961	101	963	0.069336065894573
9606.ENSP00000227507	9606.ENSP00000276925	258	242	201	319	699	160	73	457	360	900	312	720	599	970	0.0010500732393969
9606.ENSP00000227507	9606.ENSP00000309845	258	242	201	319	672	160	74	159	74	900	312	942	83	947	0.102573689518133
9606.ENSP00000227507	9606.ENSP00000337056	258	242	201	319	672	160	69	192	139	900	312	634	91	961	0.0983256191301783
9606.ENSP00000227507	9606.ENSP00000358548	258	242	201	319	672	160	72	698	74	900	312	938	83	943	0.00760947147966118
9606.ENSP00000227507	9606.ENSP00000361021	258	242	201	319	672	160	72	567	97	900	312	949	106	952	0.0164373965700297
9606.ENSP00000227507	9606.ENSP00000362082	258	242	201	319	952	160	81	576	69	900	312	870	119	904	0.232674754891281
9606.ENSP00000227507	9606.ENSP00000394932	258	242	201	319	952	160	99	803	149	900	312	972	149	999	0.0708829539862196
9606.ENSP00000227507	9606.ENSP00000449241	258	242	201	319	654	160	113	570	362	900	312	178	160	914	0.426191530303445
9606.ENSP00000229135	9606.ENSP00000245414	258	66	428	332	717	160	112	150	114	900	312	356	796	985	0.119102863030404
9606.ENSP00000229135	9606.ENSP00000259555	258	66	428	332	717	160	112	150	114	900	312	197	65	916	0.0453225467789047
9606.ENSP00000229135	9606.ENSP00000263967	258	66	428	332	717	160	112	150	114	900	312	163	63	912	0.0750048634003507
9606.ENSP00000229135	9606.ENSP00000264818	258	66	428	332	717	160	112	150	114	900	312	313	99	932	0.021331390965256
9606.ENSP00000229135	9606.ENSP00000270139	258	66	428	332	717	160	112	150	114	900	312	330	166	930	0.0610922190807681
9606.ENSP00000229135	9606.ENSP00000274335	258	66	428	332	717	160	112	150	114	900	312	198	150	916	0.00140821587656317
9606.ENSP00000229135	9606.ENSP00000340944	258	66	428	332	717	160	75	576	149	900	312	227	389	919	0.150346431838791
9606.ENSP00000229135	9606.ENSP00000343204	258	66	428	332	717	160	75	576	149	900	312	395	100	940	0.00505520547480764
9606.ENSP00000229135	9606.ENSP00000343957	258	66	428	332	717	160	75	576	149	900	312	207	199	916	0.0250065211504754
9606.ENSP00000229135	9606.ENSP00000369553	258	66	428	332	717	160	70	998	149	900	312	216	78	918	0.115187661446933
9606.ENSP00000229135	9606.ENSP00000369554	258	66	428	332	717	160	70	998	149	900	312	413	78	938	0.0658233075213157
9606.ENSP00000229135	9606.ENSP00000369558	258	66	428	332	717	160	70	998	149	900	312	193	78	915	0.0486808500743224
9606.ENSP00000229135	9606.ENSP00000369564	258	66	428	332	717	160	70	998	149	900	312	67	78	902	0
9606.ENSP00000229135	9606.ENSP00000369566	258	66	428	332	717	160	70	998	149	900	312	243	78	921	0.0129131791869373
9606.ENSP00000229135	9606.ENSP00000369571	258	66	428	332	717	160	70	998	149	900	312	126	78	908	0.0377988944860255
9606.ENSP00000229135	9606.ENSP00000369574	258	66	428	332	717	160	70	998	149	900	312	243	78	921	0.0157908656050196
9606.ENSP00000229135	9606.ENSP00000411940	258	66	428	332	717	160	70	576	149	900	312	234	196	920	0.0204293759592204
9606.ENSP00000229135	9606.ENSP00000412897	258	66	428	332	717	160	70	576	149	900	312	199	583	916	0.0081317353593787
9606.ENSP00000229179	9606.ENSP00000268919	258	66	428	332	717	160	71	321	88	900	312	159	98	905	0.0176885247572026
9606.ENSP00000229179	9606.ENSP00000303585	258	66	428	332	717	160	84	564	292	900	312	104	129	909	0.00828902028695998
9606.ENSP00000229179	9606.ENSP00000400591	258	66	428	332	717	160	157	901	88	900	312	53	193	901	0.0537892853847171
9606.ENSP00000231021	9606.ENSP00000274170	258	83	283	525	964	160	109	574	73	900	312	540	65	956	0.668498101923577
9606.ENSP00000231509	9606.ENSP00000245414	258	224	172	405	695	160	112	385	74	900	312	198	131	916	0.17465085621381
9606.ENSP00000231509	9606.ENSP00000263967	258	224	172	405	641	160	112	576	63	900	312	69	104	902	0.364579362476845
9606.ENSP00000231509	9606.ENSP00000269305	258	224	172	405	634	160	112	914	109	900	312	358	185	951	0.199850613760086
9606.ENSP00000231509	9606.ENSP00000274335	258	224	172	405	634	160	112	125	86	900	312	163	196	912	0.468424358021886
9606.ENSP00000231509	9606.ENSP00000351015	258	224	172	405	636	160	112	801	63	900	312	160	372	942	0.333666913272329
9606.ENSP00000231509	9606.ENSP00000369581	258	224	172	405	825	160	112	564	108	900	312	229	152	919	0.0214506781993337
9606.ENSP00000231509	9606.ENSP00000377218	258	224	172	405	825	160	112	570	89	900	312	103	64	908	0.402288853049832
9606.ENSP00000231509	9606.ENSP00000381098	258	224	172	405	675	160	112	807	74	900	312	215	182	986	0.130692053709583
9606.ENSP00000233242	9606.ENSP00000243077	258	74	230	521	827	160	115	809	74	900	312	454	195	952	0.180858759453104
9606.ENSP00000233242	9606.ENSP00000263816	258	74	230	521	827	160	116	576	102	900	312	507	195	980	0.293806633595681
9606.ENSP00000233242	9606.ENSP00000307046	258	74	230	521	827	160	112	567	149	900	312	101	103	906	0.131934384938983
9606.ENSP00000233242	9606.ENSP00000329357	258	74	230	521	827	160	87	576	149	900	312	168	128	913	0.185601845074112
9606.ENSP00000233242	9606.ENSP00000340944	258	74	230	521	827	160	72	576	212	900	312	829	170	982	0.180827469855021
9606.ENSP00000239347	9606.ENSP00000245414	258	219	8	526	707	160	72	576	89	900	312	51	162	901	0.0657559820982363
9606.ENSP00000239347	9606.ENSP00000259555	258	219	8	526	983	160	72	576	89	900	312	752	169	901	0.280474190465347
9606.ENSP00000239347	9606.ENSP00000264818	258	219	8	526	983	160	72	576	89	900	312	61	169	902	0.051466324653233
9606.ENSP00000239347	9606.ENSP00000270139	258	219	8	526	983	160	72	576	89	900	312	91	169	905	0.0127834333858884
9606.ENSP00000239347	9606.ENSP00000315768	258	219	8	526	983	160	72	576	89	900	312	101	66	906	0.13435773596318
9606.ENSP00000239347	9606.ENSP00000343204	258	219	8	526	983	160	72	576	89	900	312	61	66	902	0.0333438212767979
9606.ENSP00000239347	9606.ENSP00000369553	258	219	8	526	981	160	72	576	89	900	312	752	66	901	0.0176813053273721
9606.ENSP00000239347	9606.ENSP00000369554	258	219	8	526	979	160	72	576	89	900	312	562	66	901	0.016106395981694
9606.ENSP00000239347	9606.ENSP00000369558	258	219	8	526	981	160	72	576	89	900	312	721	66	901	0.804042219888155
9606.ENSP00000239347	9606.ENSP00000369574	258	219	8	526	986	160	72	576	89	900	312	752	66	901	0.236103054303912
9606.ENSP00000239347	9606.ENSP00000369581	258	219	8	526	827	160	72	576	89	900	312	312	104	905	0.445844064072685
9606.ENSP00000239347	9606.ENSP00000377218	258	219	8	526	827	160	72	576	89	900	312	55	104	901	0.157031915356516
9606.ENSP00000239347	9606.ENSP00000380073	258	219	8	526	827	160	72	576	89	900	312	70	104	903	0.0781853840920857
9606.ENSP00000240055	9606.ENSP00000267163	258	278	2	526	747	160	178	570	149	900	312	109	141	916	0.328051011214815
9606.ENSP00000240055	9606.ENSP00000269305	258	278	2	526	747	160	172	915	78	900	312	242	92	993	0.104635658336798
9606.ENSP00000240055	9606.ENSP00000329357	258	278	2	526	747	160	181	808	149	900	312	264	144	988	0.0936570892531986
9606.ENSP00000240055	9606.ENSP00000330633	258	278	2	526	747	160	110	576	106	900	312	826	80	926	0.00909635134951078
9606.ENSP00000240055	9606.ENSP00000447803	258	278	2	526	815	160	112	136	167	900	312	71	130	903	0.114969490128668
9606.ENSP00000240055	9606.ENSP00000455307	258	278	2	526	815	160	181	136	168	900	312	44	124	920	0.12023517405918
9606.ENSP00000240343	9606.ENSP00000242577	258	70	2	293	986	160	72	514	362	900	312	741	373	949	0.493267175362221
9606.ENSP00000240343	9606.ENSP00000262442	258	70	2	293	986	160	78	328	562	540	312	156	677	929	0.00225774643351207
9606.ENSP00000240343	9606.ENSP00000320130	258	70	2	293	986	160	74	423	96	900	312	300	541	980	0.317565587540493
9606.ENSP00000240343	9606.ENSP00000330671	258	70	2	293	986	160	75	423	562	360	312	138	677	901	0.0456993154966379
9606.ENSP00000240343	9606.ENSP00000354791	258	70	2	293	986	160	82	328	122	900	312	72	114	910	0.715745121155448
9606.ENSP00000240343	9606.ENSP00000367841	258	70	2	293	986	160	70	575	300	540	312	580	521	926	0.205783708624137
9606.ENSP00000240343	9606.ENSP00000408910	258	70	2	293	986	160	110	581	362	900	312	71	104	909	0.0204537740103085
9606.ENSP00000242577	9606.ENSP00000251775	258	65	109	203	986	160	72	264	101	900	312	101	104	906	0.219848151245049
9606.ENSP00000242577	9606.ENSP00000252936	258	65	109	203	986	160	72	264	101	900	312	71	152	903	0.212670185261166
9606.ENSP00000242577	9606.ENSP00000261383	258	65	109	203	986	160	82	468	362	900	312	151	560	969	0.0546148543975352
9606.ENSP00000242577	9606.ENSP00000262442	258	65	109	203	986	160	78	468	562	540	312	125	677	935	0.103579102878254
9606.ENSP00000242577	9606.ENSP00000273130	258	65	109	203	986	160	90	576	326	900	312	264	190	935	0.291716119586048
9606.ENSP00000242577	9606.ENSP00000311273	258	65	109	203	986	160	70	484	362	900	312	195	560	974	0.174951802152662
9606.ENSP00000242577	9606.ENSP00000320130	258	65	109	203	986	160	74	912	96	900	312	202	541	996	0.227015040693069
9606.ENSP00000242577	9606.ENSP00000330671	258	65	109	203	986	160	75	567	562	360	312	211	677	901	0.0103686595775519
9606.ENSP00000242577	9606.ENSP00000333363	258	65	109	203	986	160	70	567	362	900	312	71	560	970	0.202463167929341
9606.ENSP00000242577	9606.ENSP00000354791	258	65	109	203	986	160	88	576	149	900	312	112	114	962	0.38679061224567
9606.ENSP00000242577	9606.ENSP00000367841	258	65	109	203	986	160	85	321	300	900	312	357	521	975	0.277413219864005
9606.ENSP00000242577	9606.ENSP00000373825	258	65	109	203	986	160	82	644	362	900	312	280	560	969	0.0038686592978191
9606.ENSP00000242577	9606.ENSP00000380378	258	65	109	203	986	160	110	576	194	900	312	46	431	973	0.413637948925388
9606.ENSP00000242577	9606.ENSP00000401514	258	65	109	203	986	160	110	404	362	900	312	223	560	969	0.488526646648056
9606.ENSP00000242577	9606.ENSP00000408910	258	65	109	203	986	160	64	314	362	900	312	216	104	923	0.280999885499179
9606.ENSP00000243077	9606.ENSP00000307046	258	90	1	410	823	160	71	183	149	900	312	66	64	902	0.0361102588374013
9606.ENSP00000243077	9606.ENSP00000330382	258	90	1	410	631	160	71	576	253	900	312	220	637	964	0.291558981624114
9606.ENSP00000243077	9606.ENSP00000332549	258	90	1	410	631	160	71	564	75	900	312	844	90	929	0.013790734839583
9606.ENSP00000243077	9606.ENSP00000349977	258	90	1	410	631	160	65	916	75	900	312	225	139	916	0.40408538038493
9606.ENSP00000243077	9606.ENSP00000401303	258	90	1	410	608	160	97	917	253	900	312	350	212	943	0.38034861306658
9606.ENSP00000244007	9606.ENSP00000257290	258	199	202	516	611	160	76	860	85	900	312	208	78	988	0.0495934389942788
9606.ENSP00000244007	9606.ENSP00000263923	258	199	202	516	619	160	175	914	208	900	312	357	78	994	0.14719601839081
9606.ENSP00000244007	9606.ENSP00000263967	258	199	202	516	619	160	175	914	254	900	312	270	376	961	0.238727486082677
9606.ENSP00000244007	9606.ENSP00000265382	258	199	202	516	617	160	175	512	254	900	312	119	176	914	0.222338507980894
9606.ENSP00000244007	9606.ENSP00000266497	258	199	202	516	617	160	175	569	102	900	312	81	83	914	0.159930977687625
9606.ENSP00000244007	9606.ENSP00000274335	258	199	202	516	612	160	175	569	232	900	312	418	153	961	0.103657220596335
9606.ENSP00000244007	9606.ENSP00000275493	258	199	202	516	610	160	175	999	232	900	312	889	199	999	0.280109498592144
9606.ENSP00000244007	9606.ENSP00000288135	258	199	202	516	714	160	71	944	297	900	312	209	154	954	0.0360093064921587
9606.ENSP00000244007	9606.ENSP00000289153	258	199	202	516	636	160	71	576	254	900	312	147	376	954	0.0117037177187991
9606.ENSP00000244007	9606.ENSP00000307046	258	199	202	516	644	160	89	564	157	900	312	288	372	925	0.311474630153719
9606.ENSP00000244007	9606.ENSP00000330382	258	199	202	516	617	160	89	812	109	900	312	119	179	908	0.097065376665265
9606.ENSP00000244007	9606.ENSP00000341189	258	199	202	516	628	160	72	926	91	900	312	264	129	943	0.240076898960147
9606.ENSP00000244007	9606.ENSP00000343204	258	199	202	516	628	160	72	569	232	900	312	136	92	961	0.317640154011817
9606.ENSP00000244007	9606.ENSP00000347032	258	199	202	516	617	160	72	264	232	900	312	53	123	909	0.0335522743968935
9606.ENSP00000244007	9606.ENSP00000352121	258	199	202	516	615	160	175	256	254	900	312	206	376	958	0.255285579499196
9606.ENSP00000244007	9606.ENSP00000352336	258	199	202	516	950	160	175	685	254	900	312	583	392	968	0.304360151236073
9606.ENSP00000244007	9606.ENSP00000352575	258	199	202	516	950	160	175	576	254	900	312	814	392	918	0.15859537252636
9606.ENSP00000244007	9606.ENSP00000356155	258	199	202	516	950	160	175	286	102	900	312	92	83	915	0.242428908298469
9606.ENSP00000244007	9606.ENSP00000357789	258	199	202	516	950	160	175	917	249	900	312	53	146	917	0.11008949454886
9606.ENSP00000244007	9606.ENSP00000361021	258	199	202	516	613	160	136	538	110	900	312	215	428	918	0.127284226433646
9606.ENSP00000244007	9606.ENSP00000361125	258	199	202	516	613	160	136	538	110	900	312	284	428	925	0.0471030486855251
9606.ENSP00000244007	9606.ENSP00000370912	258	199	202	516	647	160	136	576	149	900	312	92	322	968	0.282112728190619
9606.ENSP00000244007	9606.ENSP00000373399	258	199	202	516	647	160	136	651	149	900	312	196	123	908	0.222510456668253
9606.ENSP00000244007	9606.ENSP00000384675	258	199	202	516	615	160	175	925	76	900	312	350	106	995	0.459221693906294
9606.ENSP00000244007	9606.ENSP00000401303	258	199	202	516	613	160	175	812	76	800	312	472	179	911	0.229100015854184
9606.ENSP00000244007	9606.ENSP00000409667	258	199	202	516	662	160	175	812	76	900	312	113	78	911	0.228075236655878
9606.ENSP00000244007	9606.ENSP00000451040	258	199	202	516	700	160	71	175	244	900	312	101	370	906	0.0432168144519171
9606.ENSP00000244741	9606.ENSP00000257904	258	278	4	219	764	160	90	999	83	900	312	973	85	999	0.265436611120194
9606.ENSP00000244741	9606.ENSP00000261254	258	278	4	219	764	160	90	998	68	900	312	723	81	999	0.106489879377991
9606.ENSP00000244741	9606.ENSP00000262662	258	278	4	219	764	160	90	999	149	900	312	811	130	982	0.115948210231322
9606.ENSP00000244741	9606.ENSP00000265741	258	278	4	219	764	160	90	764	75	720	312	810	85	987	0.00446445753979547
9606.ENSP00000244741	9606.ENSP00000267163	258	278	4	219	764	160	90	570	792	900	312	700	106	986	0.191442564890813
9606.ENSP00000244741	9606.ENSP00000269305	258	278	4	219	764	160	90	999	77	900	312	981	86	999	0.0516263730494584
9606.ENSP00000244741	9606.ENSP00000276925	258	278	4	219	764	160	90	999	78	900	312	815	102	981	0.13534993934939
9606.ENSP00000244741	9606.ENSP00000314897	258	278	4	219	764	160	71	67	74	900	312	198	91	918	0.294719261640565
9606.ENSP00000244741	9606.ENSP00000329357	258	278	4	219	764	160	90	567	93	900	312	908	106	995	0.0845696187462722
9606.ENSP00000244741	9606.ENSP00000337056	258	278	4	219	764	160	90	564	93	900	312	756	143	977	0.0313966910818464
9606.ENSP00000244741	9606.ENSP00000356150	258	278	4	219	764	160	89	809	82	900	312	503	105	901	0.113729318736126
9606.ENSP00000244741	9606.ENSP00000361021	258	278	4	219	764	160	89	566	82	900	312	937	64	938	0.130496331616562
9606.ENSP00000244741	9606.ENSP00000362082	258	278	4	219	764	160	89	999	68	800	312	725	81	999	0.211399315736604
9606.ENSP00000244741	9606.ENSP00000369375	258	278	4	219	764	160	71	818	74	900	312	301	102	927	0.0200892739576327
9606.ENSP00000244741	9606.ENSP00000394932	258	278	4	219	764	160	71	808	120	900	312	972	102	999	0.238445587133802
9606.ENSP00000244741	9606.ENSP00000417281	258	278	4	219	726	160	71	997	792	900	312	725	64	999	0.193109001609313
9606.ENSP00000245414	9606.ENSP00000269305	258	119	45	526	738	160	81	917	101	900	312	913	145	913	0.0133365480613202
9606.ENSP00000245414	9606.ENSP00000276927	258	119	45	526	738	160	157	917	101	900	312	926	132	926	0.0558256305911456
9606.ENSP00000245414	9606.ENSP00000315768	258	119	45	526	669	160	111	456	149	900	312	810	388	988	0.383280850697319
9606.ENSP00000245414	9606.ENSP00000369553	258	119	45	526	715	160	111	576	100	900	312	130	287	909	0.172901959491271
9606.ENSP00000245414	9606.ENSP00000369554	258	119	45	526	715	160	111	576	100	900	312	876	287	987	0.0340478702990442
9606.ENSP00000245414	9606.ENSP00000369558	258	119	45	526	715	160	111	576	100	900	312	126	287	908	0.055981697317862
9606.ENSP00000245414	9606.ENSP00000369564	258	119	45	526	715	160	111	576	100	900	312	119	287	908	0
9606.ENSP00000245414	9606.ENSP00000369566	258	119	45	526	715	160	111	576	100	900	312	137	287	910	0.0725682696349169
9606.ENSP00000245414	9606.ENSP00000369571	258	119	45	526	715	160	111	576	100	900	312	62	287	902	0.070016693398749
9606.ENSP00000245414	9606.ENSP00000369574	258	119	45	526	715	160	111	576	100	900	312	234	287	920	0.145543056265316
9606.ENSP00000245414	9606.ENSP00000369581	258	119	45	526	715	160	111	576	100	900	312	440	105	945	0.253191317273
9606.ENSP00000245414	9606.ENSP00000377218	258	119	45	526	888	160	118	576	149	900	312	979	115	960	0.556945699268039
9606.ENSP00000245414	9606.ENSP00000380073	258	119	45	526	708	160	183	720	149	900	312	660	106	979	0.408870104582619
9606.ENSP00000245414	9606.ENSP00000411940	258	119	45	526	708	160	77	567	96	900	312	130	74	909	0.130957147111521
9606.ENSP00000245414	9606.ENSP00000412897	258	119	45	526	708	160	77	567	96	900	312	242	74	920	0.0833033671650378
9606.ENSP00000245503	9606.ENSP00000252172	258	119	45	526	986	160	77	323	190	900	312	748	173	901	0.030641618581982
9606.ENSP00000245503	9606.ENSP00000303351	258	119	45	526	706	160	70	576	222	900	312	97	100	914	0.0587970603289482
9606.ENSP00000245503	9606.ENSP00000326514	258	119	45	526	752	160	289	323	252	900	312	265	484	922	0.0242192046406403
9606.ENSP00000251775	9606.ENSP00000261383	258	283	197	524	710	160	73	575	100	900	312	42	63	902	0.226807707525691
9606.ENSP00000251775	9606.ENSP00000273130	258	283	197	524	710	160	65	159	191	900	312	101	222	906	0.4706349444554
9606.ENSP00000251775	9606.ENSP00000311273	258	283	197	524	653	160	63	255	486	900	312	407	63	902	0.0542603356299137
9606.ENSP00000251775	9606.ENSP00000333363	258	283	197	524	620	160	76	575	107	900	312	53	63	903	0.0135853234262961
9606.ENSP00000251775	9606.ENSP00000373825	258	283	197	524	625	160	105	575	149	900	312	864	63	902	0.0056392539565473
9606.ENSP00000251775	9606.ENSP00000401514	258	283	197	524	625	160	67	575	149	900	312	281	63	902	0.182482623781409
9606.ENSP00000252172	9606.ENSP00000384330	258	232	1	224	986	160	65	200	158	900	312	759	160	901	0.284390759443415
9606.ENSP00000252936	9606.ENSP00000257287	258	199	82	277	614	160	99	154	111	900	312	206	64	919	0.047651444070263
9606.ENSP00000252936	9606.ENSP00000408910	258	199	82	277	657	160	157	165	311	900	312	126	98	908	0.104700629433977
9606.ENSP00000252945	9606.ENSP00000304845	258	71	82	527	616	160	72	159	111	900	312	581	349	970	0.0226036221348643
9606.ENSP00000252999	9606.ENSP00000282588	258	67	82	525	656	160	84	201	250	900	312	159	174	912	0.164719016127407
9606.ENSP00000252999	9606.ENSP00000303351	258	67	82	525	656	160	84	571	159	900	312	481	373	964	0.0579210561773103
9606.ENSP00000252999	9606.ENSP00000341189	258	67	82	525	735	160	227	812	198	900	312	46	102	906	0.00457748771764181
9606.ENSP00000252999	9606.ENSP00000346067	258	67	82	525	735	160	227	812	198	900	312	43	168	913	0.443652230094341
9606.ENSP00000252999	9606.ENSP00000354923	258	67	82	525	681	160	227	299	241	900	312	191	199	916	0.011084813876716
9606.ENSP00000252999	9606.ENSP00000374309	258	67	82	525	631	160	227	301	253	900	312	505	187	920	0.0904393519560457
9606.ENSP00000252999	9606.ENSP00000386896	258	67	82	525	631	160	227	576	159	900	312	610	192	965	0.0125141699766724
9606.ENSP00000252999	9606.ENSP00000400365	258	67	82	525	625	160	227	576	159	900	312	419	187	918	0.171412904033953
9606.ENSP00000254770	9606.ENSP00000265724	258	85	174	214	831	160	229	325	102	900	312	918	107	918	0.0950826983102622
9606.ENSP00000256078	9606.ENSP00000263967	258	83	81	285	681	160	82	573	643	900	312	972	372	997	0.253631268704157
9606.ENSP00000256078	9606.ENSP00000269305	258	83	81	384	693	160	71	576	149	900	312	980	166	983	0.206531503523745
9606.ENSP00000256078	9606.ENSP00000275493	258	83	81	417	821	160	92	576	590	900	312	973	586	999	0.0585743105854065
9606.ENSP00000256078	9606.ENSP00000288135	258	83	81	317	780	160	65	576	113	900	312	645	92	967	0.177573072292799
9606.ENSP00000256078	9606.ENSP00000289153	258	83	81	317	780	160	65	576	804	900	312	345	372	912	0.143478367130501
9606.ENSP00000256078	9606.ENSP00000309845	258	83	81	527	983	160	79	576	98	900	312	581	131	901	0.400448541405012
9606.ENSP00000256078	9606.ENSP00000340944	258	119	81	290	816	160	69	567	361	900	312	581	387	981	0.342611078940428
9606.ENSP00000256078	9606.ENSP00000341189	258	119	81	290	816	160	69	567	98	900	312	349	116	937	0.226108039868274
9606.ENSP00000256078	9606.ENSP00000352121	258	119	81	338	744	160	113	576	640	900	312	324	372	926	0.0975772831250674
9606.ENSP00000256078	9606.ENSP00000357130	258	119	81	473	738	160	103	159	128	900	312	160	101	917	0.0693479595825256
9606.ENSP00000256078	9606.ENSP00000358548	258	119	81	527	983	160	110	811	395	900	312	400	379	901	0.272409801932818
9606.ENSP00000256078	9606.ENSP00000361021	258	119	81	527	749	160	73	576	128	900	312	816	625	934	0.168685484683414
9606.ENSP00000256078	9606.ENSP00000361125	258	119	81	527	749	160	73	829	361	900	312	923	755	923	0.0318643103441521
9606.ENSP00000256078	9606.ENSP00000369375	258	119	81	527	787	160	87	576	113	900	312	255	92	931	0.176879587997297
9606.ENSP00000256078	9606.ENSP00000384675	258	119	81	228	697	160	72	159	297	900	312	871	398	993	0.300336513852603
9606.ENSP00000256078	9606.ENSP00000401303	258	119	81	303	783	160	65	321	98	900	312	350	364	955	0.237529325004457
9606.ENSP00000256078	9606.ENSP00000428340	258	119	81	352	831	160	98	159	241	900	312	169	428	913	0.00426853792281098
9606.ENSP00000257287	9606.ENSP00000408910	258	277	225	506	887	160	89	306	149	900	312	360	157	933	0.113699245661132
9606.ENSP00000257290	9606.ENSP00000263967	258	462	225	506	730	160	65	566	88	900	312	506	147	956	0.198235606787209
9606.ENSP00000257290	9606.ENSP00000274335	258	238	225	506	618	160	65	961	100	900	312	358	71	997	0.0177310018616931
9606.ENSP00000257290	9606.ENSP00000300574	258	284	225	506	610	160	65	966	89	900	312	168	65	997	0.092598088366364
9606.ENSP00000257290	9606.ENSP00000309845	258	462	225	506	636	160	65	966	113	800	312	517	149	917	0.17745186540937
9606.ENSP00000257290	9606.ENSP00000330382	258	283	225	506	612	160	65	961	73	900	312	582	187	998	0.127574337165473
9606.ENSP00000257290	9606.ENSP00000341940	258	65	225	506	624	160	65	564	145	900	312	92	180	954	0.127437024942583
9606.ENSP00000257290	9606.ENSP00000343204	258	284	225	506	619	160	65	576	80	900	312	262	125	962	0.0930604378953564
9606.ENSP00000257290	9606.ENSP00000358548	258	462	225	506	625	160	65	159	113	800	312	503	149	914	0.00127421867426956
9606.ENSP00000257290	9606.ENSP00000361125	258	462	225	506	629	160	65	576	145	800	312	510	188	954	0.107261421837218
9606.ENSP00000257290	9606.ENSP00000384675	258	462	225	506	618	160	69	575	102	900	312	139	105	921	0.212188627143796
9606.ENSP00000257290	9606.ENSP00000401303	258	238	225	506	643	160	65	575	206	900	312	289	65	940	0.205040579766695
9606.ENSP00000257904	9606.ENSP00000261254	258	71	5	499	892	160	106	982	684	900	312	963	761	999	0.231080676364028
9606.ENSP00000257904	9606.ENSP00000262662	258	71	5	330	715	160	112	992	149	900	312	961	370	999	0.277695676074602
9606.ENSP00000257904	9606.ENSP00000265741	258	71	2	472	878	160	112	842	110	900	312	987	627	918	0.0882292536130186
9606.ENSP00000257904	9606.ENSP00000267163	258	71	2	524	634	160	79	999	325	900	312	960	485	999	0.010106206615971
9606.ENSP00000257904	9606.ENSP00000269305	258	71	2	524	652	160	75	292	313	900	312	973	585	988	0.132806939338197
9606.ENSP00000257904	9606.ENSP00000276925	258	71	4	495	664	160	110	987	149	900	312	972	695	999	0.401957450370367
9606.ENSP00000257904	9606.ENSP00000337056	258	71	4	443	653	160	81	954	149	900	312	812	370	999	0.157334616107828
9606.ENSP00000257904	9606.ENSP00000362082	258	71	4	407	704	160	76	999	684	900	312	972	761	999	0.00261116775297845
9606.ENSP00000257904	9606.ENSP00000362287	258	71	4	407	704	160	112	999	194	900	312	46	78	903	0.0738931793418483
9606.ENSP00000257904	9606.ENSP00000362300	258	71	4	407	704	160	112	999	194	900	312	41	78	903	0.0221416778238097
9606.ENSP00000257904	9606.ENSP00000362306	258	71	4	407	704	160	112	999	194	900	312	41	78	903	0.0365754226335523
9606.ENSP00000257904	9606.ENSP00000394932	258	71	4	488	683	160	85	999	149	900	312	980	695	999	0.558401437946035
9606.ENSP00000258774	9606.ENSP00000417281	258	229	365	501	951	160	90	569	315	900	312	108	167	906	0.0746729289192542
9606.ENSP00000259555	9606.ENSP00000264818	258	199	346	210	983	160	112	576	111	900	312	73	169	903	0.101911306474225
9606.ENSP00000259555	9606.ENSP00000343957	258	199	346	210	983	160	112	564	111	900	312	164	66	954	0.249928367629205
9606.ENSP00000259555	9606.ENSP00000369553	258	199	346	210	983	160	112	564	111	900	312	752	66	901	0.272338950890242
9606.ENSP00000259555	9606.ENSP00000369558	258	199	346	210	985	160	112	564	111	900	312	721	66	901	0.19019424982229
9606.ENSP00000259555	9606.ENSP00000369566	258	199	346	210	985	160	112	564	111	900	312	724	66	901	0.240801561535189
9606.ENSP00000259555	9606.ENSP00000369574	258	199	346	210	986	160	112	564	111	900	312	752	66	901	0.250704705066075
9606.ENSP00000259555	9606.ENSP00000369581	258	199	346	210	834	160	112	564	111	900	312	312	104	905	0.128253389284002
9606.ENSP00000259555	9606.ENSP00000377218	258	199	346	210	834	160	112	564	111	900	312	64	104	902	0.0340211356552585
9606.ENSP00000259555	9606.ENSP00000380073	258	199	346	210	834	160	112	564	111	900	312	62	104	902	0.0439895942481082
9606.ENSP00000261254	9606.ENSP00000262662	258	88	570	231	683	160	71	982	227	800	312	636	541	924	0.242340602504067
9606.ENSP00000261254	9606.ENSP00000265741	258	88	570	231	683	160	71	899	360	900	312	81	599	973	0.181109586690782
9606.ENSP00000261254	9606.ENSP00000267163	258	88	570	231	683	160	71	959	436	900	312	903	486	999	0.0155828678129135
9606.ENSP00000261254	9606.ENSP00000276925	258	88	570	231	716	160	73	569	360	800	312	631	599	923	0.0877069824958628
9606.ENSP00000261254	9606.ENSP00000329357	258	88	570	231	698	160	113	576	213	900	312	243	101	921	0.0587842227255279
9606.ENSP00000261254	9606.ENSP00000337056	258	88	570	231	698	160	113	576	243	800	312	568	91	909	0.0288815909219081
9606.ENSP00000261254	9606.ENSP00000362082	258	88	570	231	968	160	72	576	69	900	312	871	119	902	0.267447599921493
9606.ENSP00000261254	9606.ENSP00000394932	258	88	570	231	643	160	73	804	149	900	312	710	146	993	0.069146192695598
9606.ENSP00000261383	9606.ENSP00000265104	258	462	570	522	802	160	114	159	222	900	312	346	93	907	0.346791923715052
9606.ENSP00000261383	9606.ENSP00000273130	258	462	570	522	802	160	114	159	95	900	312	80	141	915	0.157517204568029
9606.ENSP00000261383	9606.ENSP00000303585	258	462	570	522	802	160	108	159	149	900	312	128	445	952	0.0417992541372659
9606.ENSP00000261383	9606.ENSP00000311273	258	462	570	522	955	160	140	159	149	900	312	450	82	912	0.305712048988993
9606.ENSP00000261383	9606.ENSP00000354791	258	462	570	522	707	160	110	159	194	900	312	160	538	962	0.057227279633663
9606.ENSP00000261383	9606.ENSP00000367841	258	462	570	522	707	160	80	159	297	900	312	154	201	938	0.026060766416548
9606.ENSP00000261383	9606.ENSP00000373825	258	462	570	522	864	160	108	159	245	900	312	91	188	902	0.510736847332939
9606.ENSP00000261383	9606.ENSP00000380378	258	462	570	522	802	160	94	159	414	900	312	160	555	971	0.0423655043786182
9606.ENSP00000261383	9606.ENSP00000401514	258	462	570	522	911	160	175	159	149	900	312	357	175	917	0.119506252248631
9606.ENSP00000261383	9606.ENSP00000408910	258	462	570	522	911	160	73	159	102	900	312	195	126	908	0.159368699715051
9606.ENSP00000262189	9606.ENSP00000264515	258	63	382	360	614	160	71	702	318	900	312	748	442	967	0.152073642146206
9606.ENSP00000262189	9606.ENSP00000367203	258	63	382	360	611	160	72	573	281	900	312	923	614	989	0.431099526777876
9606.ENSP00000262189	9606.ENSP00000384048	258	63	382	360	609	160	115	716	107	900	312	816	152	955	0.719145299296429
9606.ENSP00000262662	9606.ENSP00000276925	258	179	183	395	854	160	96	999	102	900	312	870	518	913	0.00527395610135059
9606.ENSP00000262662	9606.ENSP00000329357	258	176	183	403	854	160	86	103	91	900	312	124	90	917	0.220737745626246
9606.ENSP00000262662	9606.ENSP00000337056	258	176	183	491	901	160	86	288	110	900	312	891	377	913	0.0511136934579097
9606.ENSP00000262662	9606.ENSP00000362082	258	176	183	441	901	160	78	293	79	800	312	585	89	913	0.0605232695811967
9606.ENSP00000262662	9606.ENSP00000362287	258	176	183	441	901	160	78	293	95	900	312	41	103	911	0.0804301600489021
9606.ENSP00000262662	9606.ENSP00000362300	258	176	183	441	901	160	78	293	95	900	312	41	103	911	0.157492184001534
9606.ENSP00000262662	9606.ENSP00000362306	258	176	183	441	901	160	78	293	95	900	312	41	103	911	0.0842649912832607
9606.ENSP00000262662	9606.ENSP00000394932	258	84	183	404	821	160	132	564	119	900	312	815	518	961	0.193824952977788
9606.ENSP00000263816	9606.ENSP00000307046	258	462	6	369	817	160	71	569	149	900	312	92	64	905	0.0665106660108696
9606.ENSP00000263923	9606.ENSP00000263967	258	462	5	267	618	160	65	576	88	900	312	472	147	953	0.207946847969168
9606.ENSP00000263923	9606.ENSP00000274335	258	238	5	267	610	160	65	576	100	900	312	163	78	918	0.0557666011995407
9606.ENSP00000263923	9606.ENSP00000282588	258	462	5	267	918	160	65	812	149	900	312	206	64	917	0.703414857601922
9606.ENSP00000263923	9606.ENSP00000297904	258	284	5	267	619	160	65	576	222	900	312	963	737	999	0.101254764641194
9606.ENSP00000263923	9606.ENSP00000300574	258	81	5	267	609	160	65	897	89	800	312	859	65	996	0.203411085828095
9606.ENSP00000263923	9606.ENSP00000303351	258	101	5	267	630	160	65	897	77	900	312	502	87	950	0.387169022909247
9606.ENSP00000263923	9606.ENSP00000314897	258	86	5	267	624	160	68	576	63	800	312	949	78	989	0.543418411317336
9606.ENSP00000263923	9606.ENSP00000330382	258	283	5	267	671	160	65	567	73	800	312	643	177	936	0.627919647085466
9606.ENSP00000263923	9606.ENSP00000331504	258	283	5	267	642	160	65	567	80	900	312	181	187	909	0.118836234511526
9606.ENSP00000263923	9606.ENSP00000340944	258	65	5	267	782	160	65	564	83	900	312	886	381	996	0.243598170035158
9606.ENSP00000263923	9606.ENSP00000341189	258	65	5	267	627	160	65	564	79	900	312	561	148	925	0.108235226500383
9606.ENSP00000263923	9606.ENSP00000352336	258	238	5	267	609	160	65	564	81	800	312	67	78	914	0.199818878118521
9606.ENSP00000263923	9606.ENSP00000359635	258	86	5	267	611	160	65	808	75	800	312	659	223	942	0.0135012395730388
9606.ENSP00000263923	9606.ENSP00000361125	258	86	5	267	626	160	65	999	64	900	312	981	334	999	0.032940099716036
9606.ENSP00000263923	9606.ENSP00000384675	258	462	5	267	615	160	69	576	102	900	312	138	105	921	0.214029854210264
9606.ENSP00000263923	9606.ENSP00000401303	258	238	5	267	654	160	65	961	206	900	312	890	424	999	0.210792964488475
9606.ENSP00000263923	9606.ENSP00000428340	258	462	5	267	615	160	65	576	63	800	312	818	130	966	0.00186052446971039
9606.ENSP00000263923	9606.ENSP00000451040	258	462	5	267	615	160	65	576	149	800	312	828	93	964	0.238700852539983
9606.ENSP00000263967	9606.ENSP00000264316	258	164	5	213	642	160	112	893	88	800	312	209	482	915	0.0595703024843112
9606.ENSP00000263967	9606.ENSP00000264818	258	164	5	213	642	160	140	893	88	900	312	60	482	949	0.115578622689654
9606.ENSP00000263967	9606.ENSP00000265382	258	164	5	213	642	160	70	158	149	900	312	68	167	922	0.109713192493642
9606.ENSP00000263967	9606.ENSP00000269305	258	164	5	213	706	160	65	694	103	900	312	948	87	948	0.0297434796774783
9606.ENSP00000263967	9606.ENSP00000274335	258	164	5	213	628	160	65	999	568	900	312	728	174	999	0.301818323711544
9606.ENSP00000263967	9606.ENSP00000275493	258	164	5	213	628	160	70	999	105	900	312	796	488	988	0.0363504615654705
9606.ENSP00000263967	9606.ENSP00000288135	258	164	5	213	609	160	66	576	149	900	312	398	147	950	0.00374265316575256
9606.ENSP00000263967	9606.ENSP00000289153	258	164	5	213	898	160	73	576	960	900	312	949	128	909	0.326853547433332
9606.ENSP00000263967	9606.ENSP00000297904	258	164	5	213	898	160	73	571	105	900	312	151	97	911	0.0819683646530374
9606.ENSP00000263967	9606.ENSP00000300574	258	164	5	213	898	160	73	527	102	900	312	159	428	974	0.39842938348887
9606.ENSP00000263967	9606.ENSP00000303351	258	164	5	213	898	160	73	576	214	900	312	195	146	925	0.295041471931505
9606.ENSP00000263967	9606.ENSP00000307046	258	164	5	213	898	160	66	992	239	900	312	61	104	906	0.126047053392587
9606.ENSP00000263967	9606.ENSP00000309845	258	164	5	213	898	160	73	960	149	900	312	972	372	999	0.298716870171207
9606.ENSP00000263967	9606.ENSP00000314897	258	164	5	213	898	160	72	960	86	900	312	163	201	912	0.107185221012605
9606.ENSP00000263967	9606.ENSP00000329357	258	164	5	213	898	160	70	576	74	900	312	62	64	907	0.393294490909275
9606.ENSP00000263967	9606.ENSP00000330382	258	164	5	213	898	160	70	576	104	900	312	204	107	916	0.126938229845801
9606.ENSP00000263967	9606.ENSP00000340944	258	164	5	213	898	160	70	668	99	900	312	255	763	980	0.392630908603552
9606.ENSP00000263967	9606.ENSP00000341189	258	164	5	213	898	160	89	572	104	900	312	290	199	972	0.337827915175124
9606.ENSP00000263967	9606.ENSP00000343204	258	164	5	213	898	160	89	572	88	900	312	160	482	955	0.464150860643924
9606.ENSP00000263967	9606.ENSP00000347032	258	164	5	213	898	160	124	569	149	900	312	60	167	924	0.119706199122237
9606.ENSP00000263967	9606.ENSP00000352121	258	164	5	213	830	160	73	567	104	900	312	908	107	915	0.241782037913985
9606.ENSP00000263967	9606.ENSP00000352336	258	164	5	213	830	160	73	567	254	900	312	44	376	949	0.000738371987083838
9606.ENSP00000263967	9606.ENSP00000352575	258	164	5	213	830	160	73	567	97	900	312	100	106	917	0.0176120249079022
9606.ENSP00000263967	9606.ENSP00000358548	258	164	5	213	749	160	66	576	960	900	312	972	372	999	0.192291918437712
9606.ENSP00000263967	9606.ENSP00000360777	258	164	5	213	749	160	74	576	97	900	312	43	106	912	0.00136652543191929
9606.ENSP00000263967	9606.ENSP00000361021	258	164	5	213	749	160	71	576	724	900	312	871	767	999	0.289012698982458
9606.ENSP00000263967	9606.ENSP00000361125	258	164	5	213	749	160	71	576	94	900	312	472	353	944	0.0937736625411993
9606.ENSP00000263967	9606.ENSP00000362082	258	164	5	213	749	160	71	567	197	900	312	235	198	933	0.142671993295326
9606.ENSP00000263967	9606.ENSP00000369375	258	164	5	213	901	160	73	201	88	900	312	181	147	927	0.121701119116231
9606.ENSP00000263967	9606.ENSP00000373399	258	164	5	213	901	160	73	201	149	900	312	112	167	928	0.148123837588127
9606.ENSP00000263967	9606.ENSP00000384675	258	164	5	213	901	160	75	566	73	900	312	163	349	942	0.478113731103965
9606.ENSP00000263967	9606.ENSP00000386896	258	164	5	213	901	160	73	566	81	900	312	163	192	912	0.0661074185562529
9606.ENSP00000263967	9606.ENSP00000392423	258	164	5	213	901	160	73	566	101	900	312	81	110	904	0.00824706554473697
9606.ENSP00000263967	9606.ENSP00000394932	258	164	5	213	901	160	73	566	105	900	312	581	97	961	0.0455378149389531
9606.ENSP00000263967	9606.ENSP00000401303	258	164	5	213	901	160	65	566	99	900	312	294	496	961	0.113249698905323
9606.ENSP00000263967	9606.ENSP00000409667	258	164	5	213	901	160	74	576	298	900	312	80	200	943	0.202370702345574
9606.ENSP00000263967	9606.ENSP00000428340	258	164	5	213	901	160	70	576	191	900	312	160	187	912	0.0440197325164001
9606.ENSP00000263967	9606.ENSP00000449241	258	164	5	213	901	160	71	201	252	900	312	143	102	910	0.0509160639020357
9606.ENSP00000263967	9606.ENSP00000451040	258	164	5	213	901	160	71	201	105	900	312	163	97	912	0.0914194145855838
9606.ENSP00000264218	9606.ENSP00000356162	258	252	296	316	612	160	64	211	111	900	312	167	222	913	0.162912585016776
9606.ENSP00000264316	9606.ENSP00000352121	258	238	296	301	639	160	65	576	88	800	312	207	482	915	0.373494582209204
9606.ENSP00000264515	9606.ENSP00000301067	258	159	1	266	640	160	83	989	318	900	312	756	442	999	0.101258587162242
9606.ENSP00000264515	9606.ENSP00000367203	258	159	2	266	619	160	75	941	223	900	312	505	403	981	0.241547585771843
9606.ENSP00000264515	9606.ENSP00000382863	258	159	2	266	619	160	113	564	577	900	312	504	181	979	0.0743999695885847
9606.ENSP00000264515	9606.ENSP00000384048	258	159	2	266	619	160	113	852	577	900	312	748	103	963	0.256612056622452
9606.ENSP00000264818	9606.ENSP00000270139	258	462	57	527	622	160	65	999	80	900	312	927	107	999	0.0498579094673186
9606.ENSP00000264818	9606.ENSP00000274335	258	238	57	527	629	160	65	576	84	900	312	92	78	960	0.0842547623584469
9606.ENSP00000264818	9606.ENSP00000315768	258	462	57	527	609	160	65	576	240	900	312	972	532	999	0.497765569426172
9606.ENSP00000264818	9606.ENSP00000340944	258	65	57	527	611	160	65	803	174	900	312	632	448	980	0.267759259479878
9606.ENSP00000264818	9606.ENSP00000343204	258	284	57	527	936	160	65	812	76	900	312	981	355	981	0.34230632954869
9606.ENSP00000264818	9606.ENSP00000343957	258	67	57	527	615	160	65	570	106	900	312	503	128	976	0.282043818575395
9606.ENSP00000264818	9606.ENSP00000369553	258	136	57	527	623	160	65	576	80	900	312	71	166	903	0.0272889792482976
9606.ENSP00000264818	9606.ENSP00000369554	258	136	57	527	623	160	65	576	80	900	312	397	166	937	0.0355847961373284
9606.ENSP00000264818	9606.ENSP00000369566	258	136	57	527	623	160	65	576	80	900	312	160	81	916	0.0799472233640986
9606.ENSP00000264818	9606.ENSP00000369574	258	136	57	527	623	160	65	576	80	900	312	168	81	913	0.0728201898535525
9606.ENSP00000264818	9606.ENSP00000369581	258	136	57	527	623	160	65	576	80	900	312	236	90	924	0.198105274357419
9606.ENSP00000264818	9606.ENSP00000380073	258	462	57	527	679	160	65	576	80	900	312	635	107	961	0.262014409977945
9606.ENSP00000264818	9606.ENSP00000411940	258	82	57	527	618	160	65	571	80	900	312	80	81	908	0.0749115774307664
9606.ENSP00000264818	9606.ENSP00000412897	258	82	57	527	618	160	65	571	107	900	312	53	140	901	0.0584463108244419
9606.ENSP00000265104	9606.ENSP00000303585	258	462	2	277	792	160	108	307	149	900	312	324	445	952	0.392943390214937
9606.ENSP00000265104	9606.ENSP00000354791	258	462	4	277	707	160	110	265	194	900	312	216	538	962	0.0879632315253232
9606.ENSP00000265104	9606.ENSP00000380378	258	462	4	277	793	160	94	265	414	900	312	103	555	973	0.125292864106265
9606.ENSP00000265104	9606.ENSP00000401514	258	462	4	277	816	160	94	265	149	900	312	752	68	913	0.0998713642262812
9606.ENSP00000265104	9606.ENSP00000408910	258	462	4	277	816	160	73	265	102	900	312	181	126	908	0.151435478266378
9606.ENSP00000265382	9606.ENSP00000266497	258	109	179	263	617	160	98	504	149	900	312	103	167	927	0.0425847160428859
9606.ENSP00000265382	9606.ENSP00000289153	258	109	179	263	776	160	73	504	149	900	312	63	167	922	0.133728980517256
9606.ENSP00000265382	9606.ENSP00000303212	258	109	179	263	776	160	65	504	237	900	312	74	88	903	0.0883086159389139
9606.ENSP00000265382	9606.ENSP00000347032	258	109	179	263	751	160	75	483	230	900	312	203	98	901	0.100037647361613
9606.ENSP00000265382	9606.ENSP00000352121	258	109	179	263	751	160	106	358	149	900	312	93	167	922	0.16917982662889
9606.ENSP00000265382	9606.ENSP00000352336	258	109	179	263	751	160	106	358	237	900	312	93	176	914	0.198680382547677
9606.ENSP00000265382	9606.ENSP00000352575	258	109	179	263	751	160	106	358	237	900	312	93	133	909	0.19153026044125
9606.ENSP00000265382	9606.ENSP00000356155	258	109	179	263	751	160	106	358	149	900	312	243	167	922	0.102332945731841
9606.ENSP00000265382	9606.ENSP00000360777	258	109	179	263	964	160	70	358	243	900	312	44	133	909	0.130295794831635
9606.ENSP00000265382	9606.ENSP00000361021	258	109	179	263	964	160	73	358	245	900	312	86	383	949	0.148077477126121
9606.ENSP00000265382	9606.ENSP00000409667	258	109	179	263	680	160	77	576	222	900	312	46	370	946	0.256364938184502
9606.ENSP00000265709	9606.ENSP00000344786	258	176	2	515	676	160	70	576	91	900	312	440	820	995	0.252273492110106
9606.ENSP00000265709	9606.ENSP00000349588	258	176	2	515	943	160	79	573	91	900	312	636	381	904	0.0860159838629891
9606.ENSP00000265709	9606.ENSP00000357130	258	176	2	515	618	160	70	812	79	900	312	456	103	990	0.17728506546683
9606.ENSP00000265709	9606.ENSP00000368314	258	176	2	515	614	160	70	573	108	900	312	159	820	984	0.0409800307765501
9606.ENSP00000265709	9606.ENSP00000455507	258	179	2	515	625	160	79	962	91	800	312	47	84	964	0.399849006224167
9606.ENSP00000265724	9606.ENSP00000269305	258	68	696	368	610	160	74	159	101	900	312	913	103	990	0.0759353500214601
9606.ENSP00000265724	9606.ENSP00000329357	258	85	696	400	611	160	71	564	74	900	312	111	91	912	0.0399439016002567
9606.ENSP00000265741	9606.ENSP00000267163	258	68	5	497	946	160	79	808	325	900	312	46	485	928	0.145070057259574
9606.ENSP00000265741	9606.ENSP00000362082	258	68	4	266	653	160	76	567	360	720	312	806	599	992	0.16098513073861
9606.ENSP00000266497	9606.ENSP00000309845	258	124	527	521	689	160	73	620	149	900	312	56	128	920	0.390309618496424
9606.ENSP00000266497	9606.ENSP00000352336	258	124	527	521	709	160	81	620	102	900	312	159	83	910	0.0785789200167333
9606.ENSP00000266497	9606.ENSP00000352575	258	124	527	521	709	160	81	620	97	900	312	159	98	911	0.207299689842235
9606.ENSP00000266497	9606.ENSP00000360777	258	124	527	521	857	160	74	620	97	900	312	68	98	911	0.00837459327354472
9606.ENSP00000266497	9606.ENSP00000361021	258	124	527	521	857	160	71	620	190	900	312	107	140	929	0.010131801347226
9606.ENSP00000266497	9606.ENSP00000372437	258	124	527	521	699	160	76	620	190	900	312	49	140	924	0.0346686888576639
9606.ENSP00000266497	9606.ENSP00000373399	258	124	527	521	699	160	76	620	149	900	312	303	167	943	0.0323491324140271
9606.ENSP00000266497	9606.ENSP00000409667	258	124	527	521	699	160	74	620	298	900	312	62	200	942	0.12412204489285
9606.ENSP00000266646	9606.ENSP00000308716	258	176	13	201	899	160	73	576	119	900	312	816	104	908	0.481586037065701
9606.ENSP00000267163	9606.ENSP00000269305	258	179	2	501	651	160	79	566	99	900	312	963	198	998	0.163189749001188
9606.ENSP00000267163	9606.ENSP00000329357	258	179	2	501	651	160	183	962	99	900	312	846	371	999	0.119872670284944
9606.ENSP00000267163	9606.ENSP00000362082	258	179	2	501	651	160	131	914	436	900	312	564	486	998	0.0997816856398488
9606.ENSP00000267163	9606.ENSP00000394932	258	179	2	501	650	160	65	564	99	900	312	962	187	996	0.380757482481032
9606.ENSP00000267163	9606.ENSP00000417281	258	179	2	501	650	160	93	999	99	900	312	623	231	999	0.0378329509719132
9606.ENSP00000268919	9606.ENSP00000303585	258	119	352	233	639	160	79	576	111	900	312	260	168	937	0.170885828601737
9606.ENSP00000268919	9606.ENSP00000380378	258	119	352	233	629	160	72	501	105	900	312	213	123	914	0.033618786682213
9606.ENSP00000269305	9606.ENSP00000275493	258	165	2	527	891	160	78	103	960	900	312	974	78	997	0.114038206686413
9606.ENSP00000269305	9606.ENSP00000309845	258	165	2	527	891	160	70	567	84	900	312	980	166	992	0.0108856290058932
9606.ENSP00000269305	9606.ENSP00000329357	258	165	2	527	891	160	70	999	105	900	312	910	106	999	0.217735685613757
9606.ENSP00000269305	9606.ENSP00000340944	258	165	2	527	891	160	114	726	69	900	312	896	353	930	0.00749157291687146
9606.ENSP00000269305	9606.ENSP00000341189	258	165	2	527	891	160	114	982	69	900	312	912	110	998	0.0430208707251967
9606.ENSP00000269305	9606.ENSP00000343535	258	165	2	527	891	160	114	999	69	900	312	912	64	999	0.155073742940719
9606.ENSP00000269305	9606.ENSP00000349977	258	165	2	527	891	160	223	661	106	900	312	877	107	956	0.0423423681349672
9606.ENSP00000269305	9606.ENSP00000351015	258	165	2	527	891	160	223	576	106	900	312	942	90	942	0.0561306839699174
9606.ENSP00000269305	9606.ENSP00000356150	258	165	2	527	891	160	88	999	89	800	312	949	801	999	0.134903650128603
9606.ENSP00000269305	9606.ENSP00000357380	258	165	2	527	891	160	174	576	106	900	312	913	796	961	0.0969946649363472
9606.ENSP00000269305	9606.ENSP00000358548	258	165	2	527	891	160	114	488	106	900	312	979	166	982	0.104048442152747
9606.ENSP00000269305	9606.ENSP00000359345	258	165	2	527	891	160	114	876	106	900	312	877	332	984	0.151393881985895
9606.ENSP00000269305	9606.ENSP00000361021	258	165	2	527	891	160	114	915	64	900	312	974	321	999	0.0402994360842515
9606.ENSP00000269305	9606.ENSP00000361125	258	165	2	527	891	160	114	812	64	900	312	961	321	961	0.0801254661114529
9606.ENSP00000269305	9606.ENSP00000362287	258	165	2	527	891	160	75	856	64	900	312	196	283	916	0.0899097236698282
9606.ENSP00000269305	9606.ENSP00000362300	258	165	2	527	891	160	75	619	64	900	312	196	283	966	0.11970808453791
9606.ENSP00000269305	9606.ENSP00000362306	258	165	2	527	891	160	75	619	64	900	312	196	283	916	0.00718822051952831
9606.ENSP00000269305	9606.ENSP00000394932	258	165	2	527	895	160	71	997	90	900	312	981	173	999	0.135827607177468
9606.ENSP00000269305	9606.ENSP00000417281	258	165	2	527	895	160	167	999	150	900	312	981	91	999	0.105854714249829
9606.ENSP00000270139	9606.ENSP00000276927	258	72	1	475	640	160	65	576	100	800	312	720	292	974	0.116872254786155
9606.ENSP00000270139	9606.ENSP00000315768	258	72	1	475	631	160	65	996	105	900	312	645	371	999	0.196395453065829
9606.ENSP00000270139	9606.ENSP00000340944	258	72	1	475	632	160	70	564	105	900	312	72	372	956	0.25434278379267
9606.ENSP00000270139	9606.ENSP00000343204	258	72	1	475	632	160	70	576	105	900	312	623	372	982	0.132427199519257
9606.ENSP00000270139	9606.ENSP00000343957	258	72	1	475	632	160	70	991	105	900	312	517	588	999	0.457304087965474
9606.ENSP00000270139	9606.ENSP00000369553	258	72	1	475	632	160	70	576	149	900	312	261	106	965	0.0215771332122554
9606.ENSP00000270139	9606.ENSP00000369554	258	72	1	475	632	160	70	991	149	900	312	609	106	999	0.0890145523472951
9606.ENSP00000270139	9606.ENSP00000369571	258	72	1	475	632	160	70	991	149	900	312	313	106	928	0.0567501456455951
9606.ENSP00000270139	9606.ENSP00000369574	258	72	1	475	632	160	70	991	149	900	312	146	106	910	0.0704382243564568
9606.ENSP00000270139	9606.ENSP00000369578	258	72	1	475	632	160	70	979	149	800	312	398	106	997	0.0424424120594822
9606.ENSP00000270139	9606.ENSP00000369581	258	72	1	475	632	160	70	812	222	900	312	466	106	991	0.0526721552480504
9606.ENSP00000270139	9606.ENSP00000380073	258	72	1	475	632	160	70	812	222	900	312	500	547	947	0.00101539223593784
9606.ENSP00000270139	9606.ENSP00000411940	258	72	1	475	632	160	70	564	222	900	312	296	547	926	0.040668182920748
9606.ENSP00000270139	9606.ENSP00000412897	258	72	1	475	632	160	70	564	222	900	312	215	547	918	0.0496920761290138
9606.ENSP00000273130	9606.ENSP00000311273	258	119	183	235	630	160	71	576	95	900	312	91	141	915	0.253195048379794
9606.ENSP00000273130	9606.ENSP00000320130	258	119	183	235	630	160	71	575	306	720	312	216	485	945	0.27132631624352
9606.ENSP00000273130	9606.ENSP00000333363	258	119	183	235	630	160	71	575	95	900	312	104	141	921	0.0318458071956591
9606.ENSP00000273130	9606.ENSP00000367841	258	119	183	235	630	160	70	989	587	900	312	393	380	999	0.103180261897743
9606.ENSP00000273130	9606.ENSP00000373825	258	119	183	235	630	160	70	989	95	900	312	168	141	915	0.0308946000254379
9606.ENSP00000273130	9606.ENSP00000401514	258	119	183	235	630	160	71	495	95	900	312	111	141	915	0.234704113942225
9606.ENSP00000274335	9606.ENSP00000275493	258	284	1	207	979	160	84	993	149	900	312	417	83	999	0.282417039356072
9606.ENSP00000274335	9606.ENSP00000282588	258	284	1	207	979	160	84	834	100	900	312	109	103	907	0.0878741540625161
9606.ENSP00000274335	9606.ENSP00000288135	258	284	1	207	979	160	84	997	88	900	312	235	84	999	0.331322285278501
9606.ENSP00000274335	9606.ENSP00000289153	258	284	1	207	979	160	84	991	568	900	312	705	174	999	0.422391977208723
9606.ENSP00000274335	9606.ENSP00000297904	258	284	1	207	614	160	84	120	84	900	312	63	75	905	0.00634015995076604
9606.ENSP00000274335	9606.ENSP00000300574	258	284	1	207	614	160	84	991	84	900	312	310	123	999	0.2134953213958
9606.ENSP00000274335	9606.ENSP00000303351	258	284	1	207	614	160	84	576	111	900	312	159	72	912	0.190288126074468
9606.ENSP00000274335	9606.ENSP00000307046	258	284	1	207	613	160	84	285	109	900	312	53	74	901	0.208599927902782
9606.ENSP00000274335	9606.ENSP00000309845	258	284	1	207	612	160	84	936	84	900	312	414	98	995	0.182011157941959
9606.ENSP00000274335	9606.ENSP00000314897	258	284	1	207	612	160	77	576	149	900	312	92	63	905	0.0106349631658448
9606.ENSP00000274335	9606.ENSP00000330382	258	284	1	207	612	160	71	462	84	900	312	91	345	905	0.0388407170471124
9606.ENSP00000274335	9606.ENSP00000331504	258	284	1	207	612	160	71	576	107	900	312	130	110	959	0.254170138650734
9606.ENSP00000274335	9606.ENSP00000340944	258	284	1	207	612	160	71	912	88	900	312	360	105	993	0.397937917312388
9606.ENSP00000274335	9606.ENSP00000341189	258	284	1	207	612	160	71	809	88	900	312	300	91	985	0.117146172314705
9606.ENSP00000274335	9606.ENSP00000343204	258	284	1	207	612	160	71	576	84	900	312	234	192	966	0.190406591136039
9606.ENSP00000274335	9606.ENSP00000352121	258	284	1	207	612	160	71	564	568	900	312	505	174	979	0.0461156117154495
9606.ENSP00000274335	9606.ENSP00000352336	258	284	1	207	613	160	71	873	568	900	312	151	80	987	0.0197217228729525
9606.ENSP00000274335	9606.ENSP00000352575	258	284	1	207	613	160	71	564	568	900	312	126	80	958	0.190579285494101
9606.ENSP00000274335	9606.ENSP00000358548	258	284	1	207	613	160	71	576	149	900	312	392	86	936	0.00922611448307933
9606.ENSP00000274335	9606.ENSP00000361021	258	284	1	207	611	160	72	293	247	900	312	583	73	968	0.0328257483790202
9606.ENSP00000274335	9606.ENSP00000361125	258	284	1	207	611	160	72	293	247	900	312	204	73	916	0.129591304834338
9606.ENSP00000274335	9606.ENSP00000362082	258	284	1	207	611	160	72	576	101	900	312	143	98	915	0.00893689248481319
9606.ENSP00000274335	9606.ENSP00000369375	258	284	1	207	611	160	90	564	196	900	312	102	69	965	0.061625832476292
9606.ENSP00000274335	9606.ENSP00000384675	258	284	1	207	618	160	71	964	84	900	312	207	129	996	0.270345580000201
9606.ENSP00000274335	9606.ENSP00000386896	258	284	1	207	618	160	71	274	84	900	312	109	129	907	0.212454590102147
9606.ENSP00000274335	9606.ENSP00000394932	258	284	1	207	618	160	71	687	88	900	312	242	70	920	0.0325040896743749
9606.ENSP00000274335	9606.ENSP00000401303	258	284	1	207	618	160	71	999	84	900	312	343	63	999	0.389936719436856
9606.ENSP00000274335	9606.ENSP00000428340	258	284	1	207	612	160	71	175	84	900	312	100	123	906	0.0507253411196208
9606.ENSP00000274335	9606.ENSP00000449241	258	284	1	207	612	160	71	576	132	900	312	92	102	958	0.266647853932219
9606.ENSP00000275493	9606.ENSP00000282588	258	72	377	527	621	160	72	227	82	900	312	111	150	907	0.0482795560759141
9606.ENSP00000275493	9606.ENSP00000289153	258	72	377	527	626	160	72	293	232	900	312	343	488	973	0.132908976085956
9606.ENSP00000275493	9606.ENSP00000300574	258	72	377	527	614	160	72	982	96	800	312	912	150	999	0.298855457656338
9606.ENSP00000275493	9606.ENSP00000303351	258	72	377	527	648	160	72	425	203	900	312	300	149	935	0.184974277073393
9606.ENSP00000275493	9606.ENSP00000309845	258	72	377	527	631	160	72	536	590	900	312	973	586	999	0.0396576935665886
9606.ENSP00000275493	9606.ENSP00000330382	258	72	377	527	612	160	72	738	114	800	312	570	99	910	0.0151890566224837
9606.ENSP00000275493	9606.ENSP00000340944	258	72	377	527	623	160	72	936	363	900	312	928	761	999	0.250810536836229
9606.ENSP00000275493	9606.ENSP00000341189	258	72	377	527	646	160	72	829	434	800	312	928	103	976	0.109035079184046
9606.ENSP00000275493	9606.ENSP00000341940	258	72	377	527	646	160	72	576	149	800	312	160	584	966	0.0176031333712004
9606.ENSP00000275493	9606.ENSP00000343204	258	72	377	527	627	160	72	562	101	900	312	508	425	968	0.0079738121445026
9606.ENSP00000275493	9606.ENSP00000352121	258	72	377	527	611	160	72	696	99	800	312	357	488	928	0.00253673044622659
9606.ENSP00000275493	9606.ENSP00000352336	258	72	377	527	620	160	72	950	232	800	312	137	199	993	0.128583408511076
9606.ENSP00000275493	9606.ENSP00000356155	258	72	377	527	620	160	72	884	114	900	312	160	89	904	0.049347837527988
9606.ENSP00000275493	9606.ENSP00000357380	258	72	377	527	625	160	72	976	232	900	312	912	117	997	0.0817657398643493
9606.ENSP00000275493	9606.ENSP00000358548	258	72	377	527	649	160	72	293	590	900	312	973	586	999	0.0415445099301327
9606.ENSP00000275493	9606.ENSP00000359635	258	72	377	527	649	160	72	227	79	800	312	903	447	988	0.343446320671944
9606.ENSP00000275493	9606.ENSP00000361021	258	72	377	527	635	160	72	994	64	900	312	963	342	974	0.0567978378768443
9606.ENSP00000275493	9606.ENSP00000361125	258	72	377	527	635	160	72	994	64	800	312	960	97	991	0.0282436329330294
9606.ENSP00000275493	9606.ENSP00000384675	258	72	377	527	614	160	72	995	231	900	312	519	377	999	0.10172036998466
9606.ENSP00000275493	9606.ENSP00000386896	258	72	377	527	615	160	72	293	149	900	312	325	70	929	0.211015996023539
9606.ENSP00000275493	9606.ENSP00000401303	258	72	377	527	698	160	72	999	524	900	312	960	760	999	0.138882243219547
9606.ENSP00000275493	9606.ENSP00000409667	258	72	377	527	619	160	72	425	216	900	312	185	147	924	0.0462652199414452
9606.ENSP00000275605	9606.ENSP00000333667	258	147	377	337	789	160	71	270	149	900	312	472	317	969	0.139609493846676
9606.ENSP00000276440	9606.ENSP00000300574	258	462	3	527	608	160	71	651	452	900	312	879	684	977	0.0308718157141184
9606.ENSP00000276925	9606.ENSP00000329357	258	176	3	283	854	160	72	570	91	900	312	254	90	968	0.057512889872081
9606.ENSP00000276925	9606.ENSP00000337056	258	176	3	260	901	160	72	570	102	900	312	870	541	909	0.143400005254117
9606.ENSP00000276925	9606.ENSP00000362082	258	176	3	220	748	160	78	168	75	800	312	565	139	909	0.0678212485469947
9606.ENSP00000276925	9606.ENSP00000362287	258	176	3	220	748	160	78	168	95	900	312	41	103	911	0.127593575856975
9606.ENSP00000276925	9606.ENSP00000362300	258	176	3	220	748	160	78	168	95	900	312	41	103	911	0.218690761052905
9606.ENSP00000276925	9606.ENSP00000362306	258	176	3	220	748	160	78	168	95	900	312	41	103	911	0.19549769384913
9606.ENSP00000276925	9606.ENSP00000394932	258	84	3	512	978	160	73	230	119	900	312	908	90	903	0.779475291850729
9606.ENSP00000276927	9606.ENSP00000343204	258	179	3	512	978	160	69	576	102	800	312	580	86	912	0.0889902653994053
9606.ENSP00000282588	9606.ENSP00000295550	258	277	62	527	611	160	143	576	149	900	312	101	176	902	0.45402228933556
9606.ENSP00000282588	9606.ENSP00000297268	258	277	62	527	903	160	143	576	149	900	312	125	78	908	0.407224584444704
9606.ENSP00000282588	9606.ENSP00000297904	258	277	62	527	903	160	143	576	149	900	312	63	78	902	0.0640975402707859
9606.ENSP00000282588	9606.ENSP00000303351	258	277	62	527	903	160	143	917	149	900	312	722	78	997	0.645700396798143
9606.ENSP00000282588	9606.ENSP00000341189	258	277	62	527	899	160	143	570	149	900	312	270	101	923	0.0548800390384318
9606.ENSP00000282588	9606.ENSP00000361125	258	277	62	527	611	160	143	570	149	900	312	206	97	917	0.446042681507372
9606.ENSP00000282588	9606.ENSP00000374309	258	277	62	527	717	160	143	564	149	900	312	216	92	964	0.0900096783625001
9606.ENSP00000282588	9606.ENSP00000400365	258	277	62	527	653	160	143	576	149	900	312	195	92	920	0.36127170062827
9606.ENSP00000282588	9606.ENSP00000401303	258	277	62	527	653	160	143	576	149	900	312	80	92	904	0.231555774573428
9606.ENSP00000288135	9606.ENSP00000300574	258	81	25	205	617	160	65	914	89	800	312	346	65	988	0.0428608087878336
9606.ENSP00000288135	9606.ENSP00000309845	258	462	25	205	632	160	65	576	113	900	312	647	92	967	0.233401465282196
9606.ENSP00000288135	9606.ENSP00000330382	258	283	25	205	682	160	65	121	73	800	312	507	128	906	0.2791295698947
9606.ENSP00000288135	9606.ENSP00000331504	258	283	25	205	641	160	65	166	108	900	312	235	103	926	0.169457477327053
9606.ENSP00000288135	9606.ENSP00000340944	258	65	25	205	714	160	65	916	83	900	312	909	377	999	0.139225620969941
9606.ENSP00000288135	9606.ENSP00000351015	258	546	25	205	682	160	65	809	80	900	312	908	125	908	0.302532581910258
9606.ENSP00000288135	9606.ENSP00000352121	258	82	25	205	610	160	65	952	88	800	312	266	147	993	0.00233941600106691
9606.ENSP00000288135	9606.ENSP00000356155	258	462	25	205	612	160	63	860	88	900	312	344	147	915	0.344179113775978
9606.ENSP00000288135	9606.ENSP00000358548	258	462	25	205	612	160	65	860	113	900	312	649	92	967	0.154449099702536
9606.ENSP00000288135	9606.ENSP00000359635	258	86	25	205	612	160	65	77	75	800	312	477	223	911	0.273852694333944
9606.ENSP00000288135	9606.ENSP00000361125	258	86	25	205	628	160	65	77	145	800	312	941	88	987	0.121515529311962
9606.ENSP00000288135	9606.ENSP00000370912	258	136	25	205	649	160	65	591	80	900	312	844	125	971	0.0715132786440732
9606.ENSP00000288135	9606.ENSP00000384675	258	462	25	205	615	160	69	576	102	900	312	216	105	928	0.232227335522937
9606.ENSP00000288135	9606.ENSP00000401303	258	238	25	205	638	160	65	185	103	900	312	899	65	991	0.316975379929505
9606.ENSP00000288135	9606.ENSP00000428340	258	462	25	205	639	160	65	194	63	800	312	561	92	910	0.0440360023248513
9606.ENSP00000289153	9606.ENSP00000300574	258	215	156	507	610	160	65	317	102	800	312	100	428	920	0.244115720711723
9606.ENSP00000289153	9606.ENSP00000309845	258	215	156	507	610	160	73	158	532	800	312	345	372	956	0.0181478190354134
9606.ENSP00000289153	9606.ENSP00000340944	258	215	156	507	611	160	70	517	99	800	312	198	763	958	0.482292157367959
9606.ENSP00000289153	9606.ENSP00000347032	258	215	156	507	611	160	66	296	149	900	312	99	167	927	0.0268164449277285
9606.ENSP00000289153	9606.ENSP00000352121	258	215	156	507	811	160	81	296	104	900	312	568	128	911	0.408577556774637
9606.ENSP00000289153	9606.ENSP00000352336	258	215	156	507	811	160	81	296	254	900	312	81	376	951	0.337902667329144
9606.ENSP00000289153	9606.ENSP00000352575	258	215	156	507	811	160	81	296	97	900	312	59	106	913	0.451700323765731
9606.ENSP00000289153	9606.ENSP00000358548	258	215	156	507	727	160	66	570	532	800	312	325	372	955	0.107809429253831
9606.ENSP00000289153	9606.ENSP00000360777	258	215	156	507	727	160	74	570	97	900	312	61	106	914	0.0508290726347945
9606.ENSP00000289153	9606.ENSP00000361021	258	215	156	507	727	160	71	576	724	900	312	568	767	996	0.233285892754113
9606.ENSP00000289153	9606.ENSP00000369375	258	215	156	507	964	160	73	859	88	900	312	197	147	929	0.118541176730823
9606.ENSP00000289153	9606.ENSP00000372437	258	215	156	507	964	160	73	859	588	800	312	96	767	905	0.00300720319239069
9606.ENSP00000289153	9606.ENSP00000373399	258	215	156	507	964	160	73	859	149	900	312	200	167	935	0.0562470394310408
9606.ENSP00000289153	9606.ENSP00000384675	258	215	156	507	964	160	75	120	73	900	312	196	349	944	0.278130359908187
9606.ENSP00000289153	9606.ENSP00000409667	258	215	156	507	610	160	74	120	298	900	312	101	200	944	0.445365646518439
9606.ENSP00000295550	9606.ENSP00000297268	258	249	75	252	611	160	66	576	74	900	312	634	90	926	0.82101821531414
9606.ENSP00000295550	9606.ENSP00000303351	258	249	75	252	615	160	179	174	74	900	312	160	78	915	0.738544266281994
9606.ENSP00000297268	9606.ENSP00000297904	258	156	2	203	611	160	112	812	76	900	312	284	78	903	0.0845038631627474
9606.ENSP00000297268	9606.ENSP00000303351	258	156	2	203	644	160	115	812	76	900	312	206	170	928	0.682402639300726
9606.ENSP00000297268	9606.ENSP00000329357	258	156	2	203	623	160	114	576	76	900	312	859	97	985	0.293469722916515
9606.ENSP00000297268	9606.ENSP00000341189	258	156	2	203	610	160	76	576	76	800	312	101	614	924	0.0290741283472222
9606.ENSP00000297904	9606.ENSP00000300574	258	222	177	202	889	160	135	576	222	900	312	111	79	907	0.278242114083675
9606.ENSP00000297904	9606.ENSP00000303351	258	222	177	202	889	160	135	576	222	900	312	61	88	902	0.0123008039498555
9606.ENSP00000297904	9606.ENSP00000361125	258	222	177	202	640	160	135	576	222	900	312	870	363	931	0.150059891362258
9606.ENSP00000297904	9606.ENSP00000369375	258	222	177	202	640	160	135	576	222	800	312	626	129	929	0.045092532560983
9606.ENSP00000297904	9606.ENSP00000384675	258	222	177	202	640	160	135	576	222	900	312	159	78	903	0.0812085995649967
9606.ENSP00000297904	9606.ENSP00000451040	258	222	177	202	736	160	135	576	222	900	312	817	93	921	0.0651874410005042
9606.ENSP00000300574	9606.ENSP00000330382	258	85	6	221	761	160	72	519	95	900	312	195	141	916	0.0622576520704907
9606.ENSP00000300574	9606.ENSP00000340944	258	85	6	221	637	160	181	317	81	900	312	720	380	949	0.394263763611953
9606.ENSP00000300574	9606.ENSP00000341189	258	85	6	221	637	160	157	962	81	900	312	725	622	999	0.0941030834406316
9606.ENSP00000300574	9606.ENSP00000369375	258	85	6	221	637	160	182	962	100	900	312	157	65	914	0.143519078905664
9606.ENSP00000300574	9606.ENSP00000384675	258	85	6	221	637	160	180	983	236	900	312	400	190	999	0.213183629311368
9606.ENSP00000300574	9606.ENSP00000401303	258	85	6	221	636	160	157	947	105	900	312	728	380	963	0.076497993807888
9606.ENSP00000300574	9606.ENSP00000428340	258	85	6	221	638	160	157	950	452	900	312	126	738	908	0.0798039344265409
9606.ENSP00000301067	9606.ENSP00000367203	258	63	2	449	637	160	72	898	281	900	312	943	614	998	0.302092176463361
9606.ENSP00000301067	9606.ENSP00000384048	258	63	2	449	609	160	115	746	107	900	312	757	163	948	0.591069894431239
9606.ENSP00000302716	9606.ENSP00000357380	258	72	6	507	705	160	66	569	78	900	312	562	65	954	0.174271473592911
9606.ENSP00000302716	9606.ENSP00000381008	258	72	6	507	705	160	66	569	78	900	312	754	157	974	0.0221150366421105
9606.ENSP00000302716	9606.ENSP00000417498	258	72	6	507	608	160	66	569	78	900	312	703	157	927	0.0123686449927911
9606.ENSP00000302716	9606.ENSP00000436812	258	72	6	507	608	160	66	569	78	900	312	700	157	968	0.00504814969709821
9606.ENSP00000303351	9606.ENSP00000307046	258	129	20	240	939	160	71	576	84	900	312	125	100	914	0.49130263173036
9606.ENSP00000303351	9606.ENSP00000341189	258	129	20	240	939	160	112	569	110	900	312	515	150	981	0.0411936667917694
9606.ENSP00000303351	9606.ENSP00000354923	258	129	20	240	939	160	64	576	103	900	312	240	179	936	0.0705826459782192
9606.ENSP00000303351	9606.ENSP00000361021	258	129	20	240	939	160	102	576	87	900	312	242	91	925	0.389674642822987
9606.ENSP00000303351	9606.ENSP00000361125	258	129	20	240	939	160	102	576	87	900	312	390	91	936	0.234509401593546
9606.ENSP00000303351	9606.ENSP00000369375	258	129	20	240	939	160	106	996	84	900	312	324	87	932	0.227219658864872
9606.ENSP00000303351	9606.ENSP00000374309	258	129	20	240	939	160	106	564	214	900	312	163	373	974	0.143853785882476
9606.ENSP00000303351	9606.ENSP00000384675	258	129	20	240	939	160	70	569	305	900	312	57	348	901	0.0426114519858018
9606.ENSP00000303351	9606.ENSP00000386896	258	129	20	240	939	160	70	983	260	900	312	813	563	999	0.00163411760189838
9606.ENSP00000303351	9606.ENSP00000392423	258	129	20	240	939	160	70	983	229	900	312	313	92	928	0.266311424604788
9606.ENSP00000303351	9606.ENSP00000400365	258	129	20	240	939	160	70	567	75	900	312	163	373	942	0.506078010245633
9606.ENSP00000303351	9606.ENSP00000401303	258	129	20	240	939	160	70	567	75	900	312	191	93	920	0.584636356814361
9606.ENSP00000303351	9606.ENSP00000428340	258	129	20	240	939	160	66	807	108	900	312	263	93	927	0.309952592023952
9606.ENSP00000303585	9606.ENSP00000333363	258	227	4	200	669	160	108	566	149	900	312	155	445	957	0.0608792167295213
9606.ENSP00000303585	9606.ENSP00000354791	258	227	4	200	611	160	72	991	106	900	312	354	360	999	0.274186480837458
9606.ENSP00000303585	9606.ENSP00000380378	258	227	4	200	616	160	135	809	101	900	312	480	198	990	0.39292331113399
9606.ENSP00000303585	9606.ENSP00000401514	258	227	4	200	616	160	108	576	149	900	312	193	445	952	0.350141177010496
9606.ENSP00000303585	9606.ENSP00000408910	258	227	4	200	616	160	108	576	149	900	312	570	486	975	0.298819851182067
9606.ENSP00000305941	9606.ENSP00000359234	258	219	52	247	650	160	227	665	149	360	312	912	90	912	0.118734851053593
9606.ENSP00000306129	9606.ENSP00000352561	258	83	548	520	805	160	70	570	102	900	312	229	67	902	0.132674365362283
9606.ENSP00000307046	9606.ENSP00000309845	258	91	384	527	703	160	71	564	149	900	312	115	149	907	0.145861135504919
9606.ENSP00000307046	9606.ENSP00000340944	258	91	384	527	703	160	71	576	361	900	312	224	78	919	0.301434639048077
9606.ENSP00000307046	9606.ENSP00000351015	258	91	384	527	709	160	71	576	361	900	312	77	789	990	0.332790228647002
9606.ENSP00000307046	9606.ENSP00000374309	258	91	384	527	783	160	78	801	361	900	312	136	91	909	0.0997944681409246
9606.ENSP00000307046	9606.ENSP00000401303	258	91	384	527	783	160	78	576	73	900	312	176	63	914	0.324584195825168
9606.ENSP00000309845	9606.ENSP00000330382	258	83	24	266	760	160	87	576	119	900	312	502	89	977	0.0767049335501471
9606.ENSP00000309845	9606.ENSP00000332549	258	83	24	339	733	160	87	576	101	900	312	163	142	918	0.0201636248450116
9606.ENSP00000309845	9606.ENSP00000340944	258	119	24	308	832	160	69	567	361	900	312	581	387	981	0.00712749684277324
9606.ENSP00000309845	9606.ENSP00000341189	258	119	24	308	832	160	69	567	98	900	312	417	116	943	0.410804478118206
9606.ENSP00000309845	9606.ENSP00000343204	258	119	24	308	832	160	73	567	113	900	312	300	150	940	0.409711835071281
9606.ENSP00000309845	9606.ENSP00000351015	258	119	24	331	734	160	113	576	304	900	312	632	371	991	0.179208834057762
9606.ENSP00000309845	9606.ENSP00000352121	258	119	24	331	734	160	113	955	149	800	312	359	372	996	0.194186171427845
9606.ENSP00000309845	9606.ENSP00000352575	258	119	24	331	734	160	103	955	98	900	312	112	222	924	0.0377249139694653
9606.ENSP00000309845	9606.ENSP00000357130	258	119	24	468	748	160	103	644	128	900	312	357	101	937	0.188104156638397
9606.ENSP00000309845	9606.ENSP00000358548	258	83	24	527	983	160	110	916	395	900	312	345	379	901	0.180486329995329
9606.ENSP00000309845	9606.ENSP00000361021	258	83	24	527	734	160	73	353	128	900	312	816	614	932	0.313740794711689
9606.ENSP00000309845	9606.ENSP00000361125	258	83	24	527	734	160	73	999	113	900	312	926	92	926	0.209211150220728
9606.ENSP00000309845	9606.ENSP00000369375	258	83	24	527	782	160	87	576	113	900	312	304	92	936	0.232972795995571
9606.ENSP00000309845	9606.ENSP00000384675	258	83	24	277	706	160	72	999	297	900	312	908	398	999	0.490936216152303
9606.ENSP00000309845	9606.ENSP00000386896	258	83	24	277	706	160	72	567	79	900	312	242	72	920	0.0177167185443944
9606.ENSP00000309845	9606.ENSP00000401303	258	83	24	316	791	160	65	569	98	900	312	455	364	962	0.203075916118456
9606.ENSP00000309845	9606.ENSP00000428340	258	83	24	344	827	160	98	569	241	900	312	265	428	923	0.195692003038894
9606.ENSP00000311273	9606.ENSP00000333363	258	91	3	239	815	160	108	298	245	900	312	67	68	901	0.0336501497869609
9606.ENSP00000311273	9606.ENSP00000367841	258	91	3	239	648	160	91	487	297	900	312	324	201	938	0.164532949702386
9606.ENSP00000311273	9606.ENSP00000373825	258	91	3	239	877	160	91	487	111	900	312	242	188	904	0.500871931399056
9606.ENSP00000311273	9606.ENSP00000401514	258	91	3	239	924	160	157	487	149	900	312	361	123	914	0.308354332531487
9606.ENSP00000314897	9606.ENSP00000331504	258	220	166	257	778	160	75	304	79	900	312	74	86	903	0.140301451016089
9606.ENSP00000314897	9606.ENSP00000361125	258	220	166	257	778	160	75	564	103	800	312	961	78	982	0.589749191010077
9606.ENSP00000314897	9606.ENSP00000369375	258	220	166	257	761	160	181	996	63	900	312	980	90	999	0.179240033986442
9606.ENSP00000314897	9606.ENSP00000428340	258	220	166	257	969	160	181	576	63	900	312	910	132	957	0.0194242501579415
9606.ENSP00000315768	9606.ENSP00000340944	258	219	127	473	649	160	104	234	74	900	312	407	130	943	0.025822343580963
9606.ENSP00000315768	9606.ENSP00000343204	258	219	127	473	680	160	128	576	240	900	312	972	532	999	0.185446531332385
9606.ENSP00000315768	9606.ENSP00000343957	258	219	127	473	680	160	72	913	240	900	312	504	518	995	0.12692525232209
9606.ENSP00000315768	9606.ENSP00000369553	258	219	127	473	898	160	115	576	111	900	312	181	103	914	0.0251010520165625
9606.ENSP00000315768	9606.ENSP00000369554	258	219	127	473	898	160	115	576	111	900	312	891	103	988	0.0695654911504417
9606.ENSP00000315768	9606.ENSP00000369564	258	219	127	473	898	160	115	576	111	900	312	61	103	902	0
9606.ENSP00000315768	9606.ENSP00000369566	258	219	127	473	898	160	115	576	111	900	312	201	103	916	0.127744430870674
9606.ENSP00000315768	9606.ENSP00000369574	258	219	127	473	898	160	115	576	111	900	312	263	103	923	0.0905529240482362
9606.ENSP00000315768	9606.ENSP00000369581	258	219	127	473	898	160	115	576	111	900	312	311	168	937	0.241703958104146
9606.ENSP00000315768	9606.ENSP00000377218	258	219	127	473	898	160	122	576	119	900	312	659	177	969	0.301788222278362
9606.ENSP00000315768	9606.ENSP00000380073	258	219	127	473	898	160	113	979	149	900	312	816	78	999	0.565941260414865
9606.ENSP00000315768	9606.ENSP00000411940	258	219	127	473	898	160	71	570	111	900	312	296	103	926	0.0702452902400197
9606.ENSP00000315768	9606.ENSP00000412897	258	219	127	473	898	160	71	570	111	900	312	151	103	911	0.165845943457975
9606.ENSP00000320130	9606.ENSP00000354791	258	179	14	526	634	160	135	582	249	900	312	151	112	974	0.315108611016621
9606.ENSP00000320130	9606.ENSP00000367841	258	179	14	526	638	160	90	569	248	720	312	206	535	960	0.100082142382706
9606.ENSP00000320130	9606.ENSP00000380378	258	179	14	526	981	160	94	808	73	900	312	72	638	929	0.240895870790199
9606.ENSP00000320130	9606.ENSP00000408910	258	179	14	526	981	160	94	575	149	900	312	92	187	964	0.325611946214354
9606.ENSP00000329357	9606.ENSP00000394932	258	87	1	324	612	160	65	576	91	900	312	284	90	970	0.100724423146141
9606.ENSP00000329357	9606.ENSP00000455307	258	87	1	324	778	160	65	576	81	900	312	166	106	904	0.505047453425845
9606.ENSP00000330382	9606.ENSP00000340944	258	105	5	399	714	160	92	564	111	900	312	282	134	925	0.248823960771549
9606.ENSP00000330382	9606.ENSP00000358548	258	105	5	399	889	160	92	566	111	900	312	400	107	937	0.261222155163842
9606.ENSP00000330382	9606.ENSP00000361021	258	105	5	399	889	160	92	566	111	900	312	472	107	944	0.274609621304987
9606.ENSP00000330382	9606.ENSP00000361125	258	105	5	399	889	160	92	576	111	900	312	938	107	972	0.139936181626998
9606.ENSP00000330382	9606.ENSP00000369375	258	105	5	399	889	160	92	576	111	800	312	583	370	942	0.415759011664397
9606.ENSP00000330382	9606.ENSP00000384675	258	105	5	399	889	160	92	576	111	900	312	166	133	913	0.119009343688247
9606.ENSP00000330382	9606.ENSP00000428340	258	105	5	399	889	160	92	576	111	800	312	921	106	926	0.233083292220981
9606.ENSP00000330633	9606.ENSP00000354778	258	94	1	522	714	160	144	576	84	800	312	937	683	998	0.449524360187071
9606.ENSP00000330633	9606.ENSP00000368314	258	94	1	522	720	160	144	564	63	900	312	648	382	964	0.265695889480027
9606.ENSP00000331504	9606.ENSP00000343204	258	90	253	527	646	160	73	576	90	900	312	324	65	960	0.0735225877871037
9606.ENSP00000331504	9606.ENSP00000369375	258	90	253	527	672	160	73	437	84	900	312	126	201	907	0.174351803156262
9606.ENSP00000331504	9606.ENSP00000370912	258	90	253	527	756	160	73	437	84	900	312	160	123	904	0.635054898303373
9606.ENSP00000331504	9606.ENSP00000428340	258	90	253	527	620	160	73	154	101	900	312	101	78	909	0.369246541755208
9606.ENSP00000332549	9606.ENSP00000392423	258	100	1	222	651	160	180	567	101	900	312	505	176	948	0.460436601754604
9606.ENSP00000333253	9606.ENSP00000447879	258	71	287	526	746	160	120	644	91	900	312	910	151	917	0
9606.ENSP00000333363	9606.ENSP00000354791	258	70	13	229	700	160	110	812	194	900	312	92	538	964	0.00312063722440138
9606.ENSP00000333363	9606.ENSP00000367841	258	70	13	229	700	160	80	150	297	900	312	173	201	938	0.340243818703665
9606.ENSP00000333363	9606.ENSP00000373825	258	70	13	229	817	160	74	150	83	900	312	418	223	903	0.0385266032550546
9606.ENSP00000333363	9606.ENSP00000380378	258	70	13	229	790	160	94	150	414	900	312	112	555	973	0.0699702675530686
9606.ENSP00000333363	9606.ENSP00000408910	258	70	13	229	819	160	73	150	226	900	312	151	126	919	0.0295585740308104
9606.ENSP00000337056	9606.ENSP00000362082	258	176	2	460	716	160	78	359	75	800	312	561	139	908	0.145625870819742
9606.ENSP00000337056	9606.ENSP00000362287	258	176	2	460	716	160	78	359	95	900	312	561	103	911	0.285566709049511
9606.ENSP00000337056	9606.ENSP00000362300	258	176	2	460	716	160	78	359	95	900	312	561	103	911	0.221819041639009
9606.ENSP00000337056	9606.ENSP00000362306	258	176	2	460	716	160	78	359	95	900	312	561	103	911	0.00784644160991431
9606.ENSP00000337056	9606.ENSP00000394932	258	84	2	499	862	160	73	161	119	900	312	813	541	912	0.0977067459643732
9606.ENSP00000337056	9606.ENSP00000417281	258	227	2	499	862	160	73	161	165	900	312	254	182	922	0.115613460767311
9606.ENSP00000340944	9606.ENSP00000341189	258	116	1	375	647	160	72	914	149	900	312	912	366	999	0.19718030844047
9606.ENSP00000340944	9606.ENSP00000343204	258	116	1	375	647	160	223	914	174	900	312	937	448	999	0.46834354825357
9606.ENSP00000340944	9606.ENSP00000351015	258	116	1	375	615	160	110	812	292	900	312	910	73	913	0.553423994083716
9606.ENSP00000340944	9606.ENSP00000352121	258	116	1	375	710	160	89	576	100	800	312	200	763	981	0.0289761157312441
9606.ENSP00000340944	9606.ENSP00000352575	258	116	1	375	613	160	89	809	73	900	312	324	82	983	0.151554698265573
9606.ENSP00000340944	9606.ENSP00000358548	258	116	1	375	616	160	69	566	361	900	312	536	387	979	0.0883871548995835
9606.ENSP00000340944	9606.ENSP00000361125	258	116	1	375	614	160	72	564	101	900	312	418	199	939	0.15454580489958
9606.ENSP00000340944	9606.ENSP00000362082	258	116	1	375	615	160	140	576	83	900	312	212	368	917	0.18874496519507
9606.ENSP00000340944	9606.ENSP00000369375	258	116	1	375	614	160	72	564	83	900	312	876	368	996	0.20788804817913
9606.ENSP00000340944	9606.ENSP00000369554	258	116	1	375	614	160	72	564	83	900	312	56	368	901	0.0573199882564598
9606.ENSP00000340944	9606.ENSP00000384675	258	116	1	375	619	160	110	804	74	900	312	649	200	993	0.467218835649193
9606.ENSP00000340944	9606.ENSP00000401303	258	116	1	375	614	160	223	564	79	900	312	814	791	971	0.206957056398524
9606.ENSP00000340944	9606.ENSP00000428340	258	116	1	375	617	160	113	576	258	900	312	310	645	928	0.125679785400827
9606.ENSP00000341189	9606.ENSP00000354923	258	280	1	521	627	160	111	962	77	900	312	309	105	935	0.0158013180737735
9606.ENSP00000341189	9606.ENSP00000357130	258	280	1	521	627	160	111	564	77	900	312	64	99	908	0.106563241908629
9606.ENSP00000341189	9606.ENSP00000358548	258	280	1	521	663	160	111	564	79	900	312	324	116	935	0.0333323518445856
9606.ENSP00000341189	9606.ENSP00000361021	258	280	1	521	636	160	111	960	960	900	312	909	361	999	0.0560363215674322
9606.ENSP00000341189	9606.ENSP00000361125	258	280	1	521	636	160	111	960	960	900	312	560	361	954	0.171356634572054
9606.ENSP00000341189	9606.ENSP00000384675	258	280	1	521	610	160	111	576	79	900	312	329	159	930	0.549790419535364
9606.ENSP00000341189	9606.ENSP00000400365	258	280	1	521	703	160	111	999	149	900	312	205	102	922	0.0465367350713469
9606.ENSP00000341189	9606.ENSP00000401303	258	280	1	521	703	160	111	576	149	900	312	700	102	987	0.0783806899183348
9606.ENSP00000341538	9606.ENSP00000346067	258	283	3	441	654	160	70	483	311	900	312	47	102	903	0.243302172655568
9606.ENSP00000341538	9606.ENSP00000359345	258	283	3	441	654	160	112	483	676	900	312	811	130	968	0.191693148785076
9606.ENSP00000341940	9606.ENSP00000354923	258	281	370	347	866	160	185	576	107	900	312	909	664	991	0.0333909400371627
9606.ENSP00000341940	9606.ENSP00000370839	258	281	370	347	866	160	65	576	163	900	312	350	617	932	0.071806053583172
9606.ENSP00000343204	9606.ENSP00000343957	258	67	734	201	611	160	65	809	106	900	312	502	128	989	0.255841202320524
9606.ENSP00000343204	9606.ENSP00000352121	258	238	734	201	612	160	65	974	88	800	312	101	482	903	0.191063412754722
9606.ENSP00000343204	9606.ENSP00000352575	258	462	734	201	621	160	65	576	80	900	312	66	107	956	0.218642973670487
9606.ENSP00000343204	9606.ENSP00000358548	258	462	734	201	620	160	65	576	113	900	312	243	150	935	0.206079575035538
9606.ENSP00000343204	9606.ENSP00000362082	258	284	734	201	629	160	114	812	101	900	312	250	70	924	0.0155374108572265
9606.ENSP00000343204	9606.ENSP00000369553	258	136	734	201	626	160	65	576	80	900	312	74	166	903	0.0462064341472705
9606.ENSP00000343204	9606.ENSP00000369554	258	136	734	201	626	160	65	576	80	900	312	459	166	943	0.0432893273545358
9606.ENSP00000343204	9606.ENSP00000369564	258	136	734	201	626	160	65	576	80	900	312	61	166	902	0
9606.ENSP00000343204	9606.ENSP00000369566	258	136	734	201	626	160	65	576	80	900	312	109	166	907	0.00846199926529341
9606.ENSP00000343204	9606.ENSP00000369571	258	136	734	201	626	160	65	576	80	900	312	64	166	902	0.0790070266031803
9606.ENSP00000343204	9606.ENSP00000369574	258	136	734	201	626	160	65	576	80	900	312	115	166	907	0.00554834548591023
9606.ENSP00000343204	9606.ENSP00000369581	258	136	734	201	626	160	65	576	80	900	312	229	105	924	0.170212307530689
9606.ENSP00000343204	9606.ENSP00000380073	258	462	734	201	614	160	65	454	80	900	312	583	107	956	0.0251277767291083
9606.ENSP00000343204	9606.ENSP00000384675	258	462	734	201	620	160	69	812	102	900	312	191	144	929	0.646071456599503
9606.ENSP00000343204	9606.ENSP00000401303	258	238	734	201	611	160	65	809	84	900	312	581	168	963	0.201045900335376
9606.ENSP00000343204	9606.ENSP00000411940	258	82	734	201	611	160	65	167	80	900	312	281	198	925	0.10038351728628
9606.ENSP00000343535	9606.ENSP00000356150	258	224	1	527	611	160	79	914	156	800	312	660	128	972	0.0434212859300337
9606.ENSP00000343535	9606.ENSP00000361021	258	224	1	527	611	160	112	915	150	800	312	362	64	949	0.0662693970369335
9606.ENSP00000343535	9606.ENSP00000417281	258	224	1	527	643	160	72	999	544	900	312	912	551	999	0.104404786857089
9606.ENSP00000343764	9606.ENSP00000354923	258	67	44	527	675	160	105	625	67	900	312	659	116	968	0.100095977823857
9606.ENSP00000343764	9606.ENSP00000384330	258	67	44	527	761	160	112	154	84	900	312	196	184	936	0.317694187466956
9606.ENSP00000343764	9606.ENSP00000455507	258	67	44	527	623	160	113	967	92	900	312	609	164	977	0.38480676630697
9606.ENSP00000343957	9606.ENSP00000369553	258	174	522	286	622	160	63	807	152	900	312	151	187	982	0.139010823974587
9606.ENSP00000343957	9606.ENSP00000369554	258	174	522	286	622	160	63	998	152	900	312	264	187	999	0.0262813793372482
9606.ENSP00000343957	9606.ENSP00000369578	258	174	522	286	622	160	63	954	152	800	312	264	187	990	0.0754076914890805
9606.ENSP00000343957	9606.ENSP00000369581	258	174	522	286	622	160	63	564	152	900	312	215	187	962	0.0187046596300291
9606.ENSP00000343957	9606.ENSP00000380073	258	174	522	286	622	160	63	571	152	900	312	166	81	961	0.144737919909134
9606.ENSP00000344786	9606.ENSP00000349588	258	284	168	258	699	160	70	268	102	900	312	458	820	990	0.324216729968278
9606.ENSP00000344786	9606.ENSP00000357130	258	284	168	258	699	160	78	268	77	900	312	66	144	916	0.0237347979755873
9606.ENSP00000344786	9606.ENSP00000368314	258	284	168	258	933	160	112	576	95	900	312	860	130	958	0.330435219340884
9606.ENSP00000346067	9606.ENSP00000359345	258	123	215	222	611	160	975	642	447	900	312	284	340	999	0.803807935775308
9606.ENSP00000346067	9606.ENSP00000400365	258	70	215	212	611	160	244	576	68	900	312	45	168	961	0.134193208952227
9606.ENSP00000346598	9606.ENSP00000359345	258	123	69	204	621	160	975	296	447	900	312	164	340	982	0.800258502792744
9606.ENSP00000347032	9606.ENSP00000352121	258	63	132	527	743	160	75	296	149	900	312	163	167	932	0.0126931392670871
9606.ENSP00000347032	9606.ENSP00000352336	258	63	132	527	743	160	75	296	149	900	312	163	123	908	0.0570824498835298
9606.ENSP00000347032	9606.ENSP00000360777	258	63	132	527	759	160	75	296	243	900	312	287	133	909	0.0496919643074357
9606.ENSP00000347032	9606.ENSP00000361021	258	63	132	527	759	160	75	296	172	900	312	50	383	944	0.0137095328342317
9606.ENSP00000347032	9606.ENSP00000373399	258	63	132	527	682	160	71	296	172	900	312	324	154	912	0.00925780083058619
9606.ENSP00000347032	9606.ENSP00000409667	258	63	132	527	682	160	65	321	222	900	312	480	370	946	0.209224741251127
9606.ENSP00000349588	9606.ENSP00000357130	258	176	6	204	687	160	70	576	162	900	312	102	103	920	0.0761776200038091
9606.ENSP00000349588	9606.ENSP00000368314	258	176	6	204	617	160	70	576	108	900	312	111	835	992	0.565699364613642
9606.ENSP00000351015	9606.ENSP00000358548	258	88	22	202	617	160	76	575	304	900	312	580	371	979	0.114857445996805
9606.ENSP00000352121	9606.ENSP00000352336	258	86	1	526	611	160	81	296	254	900	312	113	376	953	0.826078619759608
9606.ENSP00000352121	9606.ENSP00000352575	258	86	1	526	611	160	81	296	97	900	312	209	106	927	0.661430722620505
9606.ENSP00000352121	9606.ENSP00000358548	258	86	1	526	739	160	66	576	960	800	312	323	372	998	0.0487461212150019
9606.ENSP00000352121	9606.ENSP00000360777	258	86	1	526	739	160	74	148	97	900	312	59	106	913	0.266320087506056
9606.ENSP00000352121	9606.ENSP00000361021	258	86	1	526	739	160	71	148	724	900	312	513	767	996	0.381134859862624
9606.ENSP00000352121	9606.ENSP00000373399	258	86	1	526	817	160	73	571	149	900	312	158	167	932	0.189613016367482
9606.ENSP00000352121	9606.ENSP00000409667	258	86	1	526	817	160	74	941	298	900	312	112	200	945	0.175132926043019
9606.ENSP00000352336	9606.ENSP00000356155	258	65	9	527	618	160	93	566	102	900	312	103	83	910	0.0860868674408021
9606.ENSP00000352336	9606.ENSP00000360777	258	65	9	527	616	160	93	566	249	900	312	71	89	903	0.258826002654187
9606.ENSP00000352336	9606.ENSP00000361021	258	65	9	527	613	160	93	566	249	900	312	64	428	902	0.36114400657647
9606.ENSP00000352336	9606.ENSP00000370912	258	65	9	527	643	160	72	576	254	900	312	70	322	969	0.600825580125873
9606.ENSP00000352336	9606.ENSP00000373399	258	65	9	527	643	160	72	569	254	900	312	179	123	908	0.224188084023276
9606.ENSP00000352336	9606.ENSP00000384675	258	65	9	527	613	160	89	564	149	900	312	270	106	929	0.00922255554350503
9606.ENSP00000352336	9606.ENSP00000409667	258	65	9	527	656	160	114	576	149	900	312	62	71	903	0.199224741344917
9606.ENSP00000352575	9606.ENSP00000356155	258	225	306	223	624	160	72	576	97	900	312	45	98	911	0.0265953897866243
9606.ENSP00000352575	9606.ENSP00000361021	258	225	306	223	856	160	72	566	74	900	312	387	139	944	0.229502266439569
9606.ENSP00000352575	9606.ENSP00000401303	258	225	306	223	644	160	78	998	102	900	312	395	126	999	0.0247543711170065
9606.ENSP00000354791	9606.ENSP00000380378	258	124	384	239	611	160	135	914	75	900	312	70	491	995	0.491361529280511
9606.ENSP00000354791	9606.ENSP00000401514	258	124	384	239	611	160	110	174	194	900	312	98	538	964	0.31119098467432
9606.ENSP00000354791	9606.ENSP00000408910	258	124	384	239	611	160	86	952	194	900	312	748	161	998	0.0549886862404485
9606.ENSP00000354923	9606.ENSP00000370839	258	219	731	526	817	160	73	430	360	900	312	655	71	976	0.137567180190498
9606.ENSP00000354923	9606.ENSP00000384330	258	219	731	526	705	160	73	852	105	900	312	243	191	937	0.172682418378082
9606.ENSP00000354923	9606.ENSP00000400365	258	219	731	526	691	160	70	576	129	900	312	748	199	978	0.20175114719129
9606.ENSP00000355533	9606.ENSP00000370373	258	218	104	334	610	160	78	916	246	800	312	972	413	998	0.0469812691155957
9606.ENSP00000356150	9606.ENSP00000417281	258	236	1	210	786	160	66	999	89	900	312	823	223	999	0.0022761321247004
9606.ENSP00000356155	9606.ENSP00000360777	258	236	1	210	630	160	73	130	97	900	312	51	98	912	0.203533929226192
9606.ENSP00000356155	9606.ENSP00000361021	258	236	1	210	630	160	71	130	190	900	312	191	140	936	0.0945692693020082
9606.ENSP00000356155	9606.ENSP00000373399	258	236	1	210	735	160	76	298	149	900	312	287	167	942	0.135810149067667
9606.ENSP00000356155	9606.ENSP00000409667	258	236	1	210	614	160	74	576	298	900	312	81	200	943	0.344877953040941
9606.ENSP00000357130	9606.ENSP00000358548	258	219	204	245	636	160	123	564	149	900	312	151	101	917	0.0152647972174408
9606.ENSP00000357130	9606.ENSP00000368314	258	219	204	245	964	160	78	566	101	900	312	71	144	916	0.0204930350869939
9606.ENSP00000357130	9606.ENSP00000384675	258	219	204	245	630	160	74	564	101	900	312	71	105	903	0.262546051699113
9606.ENSP00000357380	9606.ENSP00000381008	258	515	652	471	889	160	75	564	194	900	312	727	387	971	0.102423817102262
9606.ENSP00000357380	9606.ENSP00000417498	258	515	652	471	889	160	80	808	194	900	312	824	165	981	0.0463352150043809
9606.ENSP00000357380	9606.ENSP00000436812	258	515	652	471	889	160	80	576	194	900	312	703	141	969	0.296870491016876
9606.ENSP00000358548	9606.ENSP00000361021	258	119	6	432	732	160	73	576	128	800	312	816	614	932	0.0757193902159515
9606.ENSP00000358548	9606.ENSP00000361125	258	119	6	432	732	160	73	343	361	900	312	923	755	923	0.175015458353532
9606.ENSP00000358548	9606.ENSP00000369375	258	119	6	432	782	160	72	343	113	900	312	235	92	930	0.0876314831371157
9606.ENSP00000358548	9606.ENSP00000384675	258	119	6	222	678	160	72	576	297	900	312	644	398	992	0.079789506271368
9606.ENSP00000358548	9606.ENSP00000401303	258	119	6	287	734	160	65	321	98	900	312	310	364	952	0.0486737639681907
9606.ENSP00000358548	9606.ENSP00000428340	258	119	6	333	772	160	98	569	241	900	312	181	428	914	0.0131452654198193
9606.ENSP00000359234	9606.ENSP00000384582	258	74	33	504	727	160	74	159	303	900	312	913	123	913	0.130901328807256
9606.ENSP00000359345	9606.ENSP00000417281	258	462	466	420	797	160	242	999	77	900	312	472	91	999	0.0207252805752971
9606.ENSP00000359635	9606.ENSP00000361125	258	220	222	226	803	160	74	576	71	800	312	949	86	949	0.203347523402759
9606.ENSP00000359635	9606.ENSP00000369375	258	220	222	226	803	160	74	576	154	800	312	514	223	917	0.17893852285807
9606.ENSP00000360777	9606.ENSP00000361021	258	179	1	518	649	160	70	296	74	900	312	681	139	913	0.212112316650859
9606.ENSP00000361021	9606.ENSP00000361125	258	208	35	475	819	160	69	567	74	900	312	937	169	937	0.00980142504055237
9606.ENSP00000361021	9606.ENSP00000373399	258	208	35	475	819	160	183	576	172	900	312	58	383	944	0.0266817956215954
9606.ENSP00000361021	9606.ENSP00000384675	258	208	35	475	687	160	69	341	121	900	312	203	105	928	0.141112896345847
9606.ENSP00000361021	9606.ENSP00000401303	258	208	35	475	687	160	232	556	128	900	312	912	152	991	0.155373998204467
9606.ENSP00000361021	9606.ENSP00000409667	258	208	35	475	687	160	143	570	116	900	312	160	155	928	0.162277297399011
9606.ENSP00000361125	9606.ENSP00000369375	258	462	174	204	813	160	69	576	107	800	312	816	332	961	0.244109178024699
9606.ENSP00000361125	9606.ENSP00000384675	258	462	174	204	813	160	69	576	82	900	312	163	64	912	0.0209307613967414
9606.ENSP00000361125	9606.ENSP00000401303	258	462	174	204	813	160	69	809	82	900	312	400	767	984	0.0807224517252098
9606.ENSP00000361125	9606.ENSP00000428340	258	462	174	204	813	160	69	576	82	800	312	962	82	962	0.0875209044803068
9606.ENSP00000361125	9606.ENSP00000451040	258	462	174	204	890	160	69	973	82	900	312	972	73	997	0.0568296303245409
9606.ENSP00000362082	9606.ENSP00000384675	258	98	222	320	707	160	73	159	136	900	312	54	128	901	0.181037695210358
9606.ENSP00000362082	9606.ENSP00000394932	258	98	222	320	707	160	73	159	149	900	312	700	182	968	0.105281826090978
9606.ENSP00000362082	9606.ENSP00000401303	258	98	222	320	641	160	64	576	213	900	312	241	680	920	0.124041652206422
9606.ENSP00000362287	9606.ENSP00000362300	258	106	315	278	987	160	140	481	169	900	312	817	90	946	0.497423668956336
9606.ENSP00000362287	9606.ENSP00000362306	258	106	315	278	985	160	140	621	169	900	312	873	86	961	0.445418603713116
9606.ENSP00000362287	9606.ENSP00000394932	258	106	315	278	985	160	257	300	95	900	312	43	103	911	0.294526430491844
9606.ENSP00000362287	9606.ENSP00000417281	258	106	315	278	985	160	63	159	199	900	312	61	175	902	0.044061991684079
9606.ENSP00000362300	9606.ENSP00000362306	258	136	315	278	986	160	140	481	169	900	312	870	90	901	0.612069186007787
9606.ENSP00000362300	9606.ENSP00000394932	258	136	315	278	986	160	257	307	95	900	312	176	103	924	0.190239559551083
9606.ENSP00000362300	9606.ENSP00000417281	258	136	315	278	986	160	102	307	199	900	312	197	150	916	0.0846397925678762
9606.ENSP00000362306	9606.ENSP00000394932	258	136	315	278	986	160	257	300	95	900	312	157	103	911	0.123181394080344
9606.ENSP00000367203	9606.ENSP00000384048	258	284	1	221	614	160	72	934	101	900	312	564	451	984	0.392224972325826
9606.ENSP00000367705	9606.ENSP00000369695	258	179	365	234	650	160	181	941	105	900	312	420	90	964	0.452500422162157
9606.ENSP00000367841	9606.ENSP00000373825	258	156	1	526	964	160	111	538	297	900	312	176	201	938	0.0893032836170032
9606.ENSP00000367841	9606.ENSP00000401514	258	156	1	526	964	160	157	520	297	900	312	182	201	938	0.22811022590006
9606.ENSP00000369375	9606.ENSP00000384675	258	462	34	521	614	160	69	807	102	900	312	45	105	912	0.125288780693792
9606.ENSP00000369375	9606.ENSP00000401303	258	238	34	521	670	160	65	576	103	900	312	854	65	993	0.133180635670127
9606.ENSP00000369375	9606.ENSP00000428340	258	462	34	521	649	160	65	999	63	900	312	981	187	999	0.129590184979945
9606.ENSP00000369375	9606.ENSP00000451040	258	462	34	521	620	160	65	999	149	800	312	649	93	926	0.123454759391862
9606.ENSP00000369553	9606.ENSP00000369554	258	63	14	264	982	160	83	807	263	900	312	639	72	901	0.0589363291370331
9606.ENSP00000369553	9606.ENSP00000369558	258	63	14	264	982	160	83	807	263	900	312	721	72	901	0.0502728646209078
9606.ENSP00000369553	9606.ENSP00000369566	258	63	14	264	983	160	83	807	263	900	312	724	72	901	0.0264584185068433
9606.ENSP00000369553	9606.ENSP00000369571	258	63	14	264	983	160	83	807	263	900	312	659	72	901	0.0387386822496275
9606.ENSP00000369553	9606.ENSP00000369574	258	63	14	264	983	160	83	807	263	900	312	752	72	901	0.127028496924309
9606.ENSP00000369553	9606.ENSP00000369581	258	63	14	264	802	160	83	807	263	900	312	346	104	907	0.0210536845890091
9606.ENSP00000369553	9606.ENSP00000377218	258	63	14	264	802	160	83	807	263	900	312	103	104	906	0.0325844831924133
9606.ENSP00000369553	9606.ENSP00000411940	258	63	14	264	983	160	83	807	263	900	312	609	104	901	0.0240772971104302
9606.ENSP00000369553	9606.ENSP00000412897	258	63	14	264	983	160	83	807	263	900	312	700	104	901	0.0293151565968001
9606.ENSP00000369554	9606.ENSP00000369566	258	63	14	264	980	160	83	998	263	900	312	585	72	901	0.0241017140776867
9606.ENSP00000369554	9606.ENSP00000369574	258	63	14	264	980	160	83	998	263	900	312	562	72	901	0.00932050485028536
9606.ENSP00000369554	9606.ENSP00000369581	258	63	14	264	829	160	83	998	263	900	312	465	104	908	0.0944913187620855
9606.ENSP00000369554	9606.ENSP00000377218	258	63	14	264	829	160	83	998	263	900	312	859	104	985	0.0634357295181384
9606.ENSP00000369554	9606.ENSP00000380073	258	63	14	264	829	160	83	998	263	900	312	243	104	921	0.0200106033568524
9606.ENSP00000369558	9606.ENSP00000369566	258	63	14	264	983	160	83	998	263	900	312	702	65	901	0.724605495238089
9606.ENSP00000369558	9606.ENSP00000369574	258	63	14	264	983	160	83	998	263	900	312	721	65	901	0.316919620840169
9606.ENSP00000369558	9606.ENSP00000369581	258	63	14	264	808	160	83	998	263	900	312	397	104	907	0.311638165668997
9606.ENSP00000369558	9606.ENSP00000377218	258	63	14	264	808	160	83	998	263	900	312	67	104	902	0.11781891066099
9606.ENSP00000369558	9606.ENSP00000412897	258	63	14	264	983	160	83	998	263	900	312	749	104	901	0.703737407983309
9606.ENSP00000369564	9606.ENSP00000369581	258	63	14	264	841	160	83	358	263	900	312	168	104	902	0
9606.ENSP00000369566	9606.ENSP00000369581	258	63	14	264	824	160	83	358	263	900	312	270	104	905	0.381616775285452
9606.ENSP00000369566	9606.ENSP00000377218	258	63	14	264	824	160	83	358	263	900	312	101	104	906	0.1543729575233
9606.ENSP00000369566	9606.ENSP00000380073	258	63	14	264	824	160	83	358	263	900	312	102	104	906	0.0700958650547596
9606.ENSP00000369571	9606.ENSP00000369581	258	63	14	264	829	160	83	358	263	900	312	235	104	904	0.335332973546632
9606.ENSP00000369571	9606.ENSP00000411940	258	63	14	264	985	160	83	358	263	900	312	860	104	901	0.671479342655089
9606.ENSP00000369574	9606.ENSP00000369581	258	63	14	264	813	160	83	328	263	900	312	359	104	907	0.137004716921539
9606.ENSP00000369574	9606.ENSP00000377218	258	63	14	264	813	160	83	328	263	900	312	144	104	910	0.040111855721874
9606.ENSP00000369574	9606.ENSP00000380073	258	63	14	264	813	160	83	328	263	900	312	168	104	913	0.0481774300653034
9606.ENSP00000369581	9606.ENSP00000377218	258	179	38	521	813	160	65	564	222	900	312	313	105	933	0.172877834639033
9606.ENSP00000369581	9606.ENSP00000380073	258	179	38	521	813	160	65	564	222	900	312	458	105	943	0.342911072115462
9606.ENSP00000369581	9606.ENSP00000411940	258	179	38	521	827	160	65	564	222	900	312	243	104	904	0.418215355930152
9606.ENSP00000369581	9606.ENSP00000412897	258	179	38	521	829	160	65	564	222	900	312	361	104	906	0.378941640858708
9606.ENSP00000370373	9606.ENSP00000373884	258	68	1	520	878	160	65	916	105	900	312	897	413	937	0.129113490956988
9606.ENSP00000370912	9606.ENSP00000384675	258	462	4	209	620	160	69	570	102	900	312	41	144	916	0.141772784144186
9606.ENSP00000373825	9606.ENSP00000401514	258	119	1	343	871	160	94	462	149	900	312	388	188	905	0.227684814011652
9606.ENSP00000374309	9606.ENSP00000386896	258	69	1	527	613	160	227	812	159	900	312	197	192	929	0.0736670306492473
9606.ENSP00000377218	9606.ENSP00000380073	258	462	267	527	687	160	82	454	124	900	312	601	73	918	0.287603164478269
9606.ENSP00000377218	9606.ENSP00000411940	258	462	267	527	687	160	82	777	124	900	312	99	129	906	0.170281897096969
9606.ENSP00000377218	9606.ENSP00000412897	258	462	267	527	687	160	82	777	124	900	312	146	129	910	0.167692150929603
9606.ENSP00000377380	9606.ENSP00000384675	258	146	172	290	618	160	74	483	149	900	312	81	68	904	0.17085592512745
9606.ENSP00000380073	9606.ENSP00000411940	258	85	6	503	687	160	71	321	80	900	312	101	507	906	0.0555071714830441
9606.ENSP00000380073	9606.ENSP00000412897	258	85	6	503	687	160	71	321	80	900	312	191	507	915	0.107540234803134
9606.ENSP00000380378	9606.ENSP00000392423	258	105	2	487	643	160	69	226	75	900	312	725	106	971	0.279609856770878
9606.ENSP00000380378	9606.ENSP00000401514	258	105	2	487	643	160	146	306	414	900	312	163	555	971	0.305663317517375
9606.ENSP00000380378	9606.ENSP00000408910	258	105	2	413	687	160	163	564	103	900	312	359	350	979	0.0894378335498832
9606.ENSP00000381008	9606.ENSP00000417498	258	220	4	521	626	160	77	576	149	900	312	757	560	974	0.0308005558316441
9606.ENSP00000381008	9606.ENSP00000436812	258	220	4	521	626	160	77	576	149	900	312	581	560	956	0.0986276762353381
9606.ENSP00000384675	9606.ENSP00000401303	258	73	117	240	619	160	89	998	101	900	312	923	401	999	0.0427068852658417
9606.ENSP00000386896	9606.ENSP00000400365	258	63	5	205	694	160	90	567	677	900	312	329	192	941	0.167402905246395
9606.ENSP00000386896	9606.ENSP00000401303	258	63	5	205	694	160	90	567	677	900	312	101	192	906	0.14521326505871
9606.ENSP00000394932	9606.ENSP00000417281	258	227	6	203	705	160	69	999	165	900	312	962	182	999	0.299715327904051
9606.ENSP00000401303	9606.ENSP00000428340	258	222	3	518	615	160	80	348	97	900	312	212	371	922	0.320975978888154
9606.ENSP00000401514	9606.ENSP00000408910	258	271	23	526	824	160	73	538	102	900	312	151	126	908	0.205538847095846
9606.ENSP00000417498	9606.ENSP00000436812	258	123	289	285	630	160	79	234	91	900	312	814	144	982	0.203021755215036
