# Supplementary material for: MONGKIE: an integrated tool for network analysis and visualization for multi-omics data
Source: Biol Direct. 2016 Mar 18;11:10. doi: 10.1186/s13062-016-0112-y (PMC4797132; doi:10.1186/s13062-016-0112-y)
Supplement: Additional file 1: — Supplementary text, figures, and data files. All text and materials were formated as a small self-contained website (1 HTML file with necessary figures and data files). Data files include input and result files of the case study including the fold change of expression values between tumor vs. normal conditions (in log2FC), average expression value of each gene in 4 GBM subtypes, GBM-altered subnetworks (nodes and edges) weighted by expression correlations between each pair of genes, and gene sets in 2 critical modules and their functional annotations. (ZIP 4315kb) [file 13062_2016_112_MOESM1_ESM.zip › tcga_gbm_exp_log2fcR2.csv]

Gene.Symbol	log2FC
ARHGEF10L	0.427992846715329
HIF3A	-0.509066861313869
RNF17	-0.460275474452555
RNF10	-0.355330510948905
RNF11	-1.00248423357664
RNF13	0.447161751824817
GTF2IP1	0.164177372262774
REM1	0.132812408759124
MTVR2	0.193430218978102
RTN4RL2	-3.24337766423358
C16orf13	-0.0634573722627749
C16orf11	-1.49128686131387
FGFR1OP2	-0.902183649635036
TSKS	-0.338360583941606
ATRX	-0.919047007299271
PMM2	1.15790773722628
LOC100272146	0.190250364963504
ASS1	-1.75329532846715
NCBP1	0.326494744525547
ZNF709	0.688864525547445
ZNF708	-0.365093284671534
RBM14	0.399373430656935
NCBP2	0.873225693430657
DISC1	1.24685197080292
CAMK1	-0.760194744525547
RPL37	0.79857795620438
SPR	1.13326423357664
ZNF700	1.31689489051095
ZNF707	-0.369488175182481
CAMK4	-3.6204001459854
ZNF704	-0.773354598540146
LOC339240	0.97968204379562
GOLGA6B	-1.39400613138686
RNF115	0.339612116788322
RNF112	-1.80209824817518
ZC3H14	0.0744927007299268
SPN	0.884698832116788
HMGCLL1	-4.25737401459854
NACAP1	-3.79524613138686
LRRTM1	-3.17801270072993
GRIN1	-7.78677270072993
RBMY1A3P	0
DHX8	0.373971094890512
DHX9	0.24598306569343
LOC441204	0.840572262773723
TCOF1	-0.497058686131387
LRRTM3	-1.60376890510949
NUP98	0.462589489051094
XPC	0.101389197080293
SLC12A2	-1.38996204379562
GRINA	-0.193149635036496
LRRTM2	-2.00876583941606
NUP93	0.791362481751825
HAP1	0.092504671532847
KLRA1	0.533601313868614
CAMKV	-5.30781459854015
SPPL3	-0.250791532846716
GOLIM4	1.11220729927007
ZNF646	-0.272216204379561
OPA3	-0.149987299270073
OPA1	-1.28000467153285
RHEB	0.0521934306569332
RAB40C	-1.49818729927007
RAB40B	-3.03538919708029
RAB40A	0.146402627737226
COL7A1	-0.506194598540146
MDP1	0.229188759124088
GTSE1	5.22275299270073
FAM183A	3.04653080291971
ARFRP1	-0.297421605839416
OVCH1	-0.349154890510949
FAM183B	0.298654160583942
PSAP	-0.00383518248175108
KIAA0831	-0.177404379562043
SPPL2A	1.48530525547445
SLC46A1	-0.0537070072992698
TGFBR2	1.06611328467153
ITGA8	-0.568382189781022
ITGA9	-1.79752540145985
STK40	0.78769897810219
MYO3B	-0.471172846715328
ATP2A1	0.534820875912409
ATP2A2	-0.878259562043795
ATP2A3	-0.331248467153284
ITGA1	2.80466554744526
ITGA2	0.868332700729927
ITGA3	1.12345430656934
ITGA4	3.28191299270073
ITGA5	2.8175195620438
ITGA6	0.575243795620437
ITGA7	1.22941182481752
TRHR	-0.324515912408759
LOC100132288	0.204090218978102
DENND4A	-0.615727153284672
DENND4B	-0.902718394160585
DENND4C	0.544406277372264
SWAP70	0.424967591240877
RARRES1	1.93333109489051
LOC100132287	-0.337126131386861
PHLDA3	0.00141167883211679
PHLDA2	1.65985372262774
TACO1	0.388863065693432
PMM1	-0.372804379562044
GAP43	-0.0230359124087585
NENF	0.667823795620437
SQLE	-0.408583941605839
MRPL28	-0.410465547445256
LOC100289341	-0.764757664233576
FBXL13	0.770055328467153
FBXL12	1.02460627737226
FBXL15	-1.78949664233577
CYP27B1	3.00460540145985
FBXL17	-0.738525547445256
FBXL16	-4.41436905109489
FAM169A	-1.47786160583942
FAM116B	-1.45991138686131
FAM116A	0.920377810218978
FAM169B	-0.0907969343065693
RALGAPA2	-0.323043503649635
GHDC	0.44708905109489
H19	4.77056861313869
SDK2	-2.03713912408759
GRP	-1.79421927007299
TPRN	-1.47390861313869
THSD4	-1.31697343065693
KIAA0895L	-0.987473430656935
CHST9	2.20243459854015
CHST8	-0.831125109489051
COL4A5	-0.975023211678833
COL4A4	0.357914744525548
COL4A3	-0.424178102189781
COL4A2	3.74394627737226
COL4A1	4.93180744525547
SLC35D2	1.54681562043796
CHST1	-2.76455766423358
ZNF879	0.57440306569343
CHST3	0.637450948905109
CHST2	0.419102335766423
CHST5	-1.00781941605839
CHST4	0.867301459854015
CHST7	0.763117810218978
CHST6	0.133634160583943
ITGAX	0.54394496350365
OR8J1	0
SNORD115-17	0
BCL2A1	2.25852437956204
GPSM2	0.660672700729927
HLCS	0.176947737226277
NOG	-0.622827737226277
LIPG	1.62591080291971
ITGAV	0.951760729927008
HIBCH	0.244463211678832
ZNF703	0.57184204379562
ITGAL	1.3221398540146
ITGAM	0.765071094890511
LOC286359	-0.445872116788321
HLF	-3.6161404379562
NOV	-1.56690613138686
FAM134C	0.111042773722627
FAM134B	-1.21583664233577
FAM134A	-0.736147591240876
SERPING1	2.07399299270073
SMAD9	-0.101438248175183
TRERF1	-0.0976947445255476
LOC653501	-0.299768759124088
LRPAP1	-0.719543211678833
LQK1	1.44498686131387
SMAD6	0.311287299270073
SMAD7	-1.59476131386861
GOLPH3L	0.581263357664234
SMAD1	1.20446423357664
AFTPH	-0.688646131386863
SMAD3	-0.472327737226278
MUS81	0.469718394160584
AMMECR1L	0.668796934306569
IL1RAPL1	-3.36107649635036
TMPRSS11B	0.029856204379562
IGF2R	0.0665845255474462
TMPRSS11D	0.209402189781022
TMPRSS11F	0.161202481751825
ZC3H10	0.990543065693431
RAD21L1	0.0974
IL1RAPL2	-3.25105138686131
SLC36A3	-0.398376934306569
CKS1B	2.0762198540146
SLC36A1	-0.591926423357664
ST13	-0.0337280291970803
RPL31P11	0.229685109489051
C14orf115	-0.277539562043796
ZC3H15	-0.305037810218979
TMEM213	0.081709197080292
C14orf118	0.457661459854014
ARTN	0.303632700729927
ART1	-0.955654744525548
HRH3	-5.85460262773723
ART3	-1.21915445255474
HERC2P2	-0.446143211678832
ART5	-0.104207737226277
ART4	0.251869343065693
RNF111	-0.383386569343065
TCEA2	-0.510862335766424
TCEA3	1.29936861313869
TCEA1	1.00945620437956
MGC57346	0.105416788321167
COX4I2	1.28731094890511
COX4I1	-0.18756102189781
BFAR	0.885225401459854
ZC3H18	-0.284997810218979
TMEM212	0.0118141605839416
SNORD115-13	-2.24246160583942
TCEB3B	-0.683995182481752
SIPA1	1.00260510948905
CRTAM	-0.0425164963503648
EDA	-0.803162481751825
OR6P1	0
CCDC116	-0.232248613138686
CADPS2	-1.46113839416058
CCDC114	-0.525100145985401
CCDC115	-0.280158248175184
CCDC112	-0.183651824817518
CCDC113	-0.846236058394162
CCDC110	-1.41219664233577
CCDC111	1.37136919708029
LEO1	0.125402627737225
ATP1A4	-1.82699255474453
ATP1A3	-4.76413810218978
ATP1A2	-2.01105737226277
ATP1A1	-0.801149927007298
KGFLP2	-0.800532262773723
MGRN1	-0.738955912408759
TCP1	-0.164924525547447
CRTAP	1.08472437956204
CBLC	-0.472193576642336
SPHK1	0.688822043795621
DPT	-0.821508321167884
BPESC1	0.0388554744525547
CUEDC1	0.0266420437956203
CUEDC2	-0.266589343065693
CBLB	1.2829995620438
CPEB4	-1.17345270072993
CPEB1	-2.71228832116788
ZNF45	0.972974890510949
CPEB3	-3.20425284671533
CPEB2	-1.27512525547445
BEGAIN	-3.05857226277372
RBMXL3	0.0846547445255474
OSGEP	0.731316642335766
ABAT	-0.395792846715329
LOC100129637	-0.000858686131386399
ZNF780A	-0.100705839416059
ZNF780B	-0.770988613138687
TLN2	-2.6037302189781
FRG1	0.393631386861314
FRG2	-0.0388938686131387
RHEBL1	-1.28032817518248
ZNF41	0.0513305109489055
IFT80	-0.711590656934307
FBRS	-0.0428779562043786
ZNF414	0.0458480291970798
IFT88	0.268107737226277
IL10RA	1.44440890510949
POU5F1B	1.3198697810219
SP1	0.882040291970803
SLC27A4	-1.10312948905109
SP2	-0.00730394160583892
OLA1	-0.394220583941605
PNOC	-3.56143255474453
CNTF	0.186260729927008
MCM10	4.75333912408759
PDIA5	2.43272919708029
SP4	0.437980145985401
TMEM38B	1.00060598540146
THUMPD3	0.758710656934305
IGFBPL1	-0.322055328467154
SP5	1.40705080291971
ATG4C	0.0106947445255479
ATG4B	-0.103087153284672
ATG4A	1.34135941605839
THUMPD2	0.521844233576643
LOC441208	0.0768709489051096
ATG4D	0.0872134306569343
PHOX2A	0.675891824817518
PHOX2B	0.420783211678832
SNORD114-31	0
SNORD114-30	0
LRGUK	2.42120540145985
MPHOSPH8	-1.18458905109489
UPK2	0.277397226277373
CFH	1.46582087591241
CFI	3.00040058394161
PNP	1.75522934306569
ANKFY1	0.481200583941606
C1orf14	-0.148679708029197
CFB	1.14420846715328
OR5P3	0.00487518248175183
OR5P2	0.0123204379562044
MLLT4	-0.657975766423359
SNORD115-6	0
CREBBP	-0.353780729927008
PNN	0.213170510948904
PHYHIPL	-1.6213195620438
ATP6V0E1	2.18628058394161
ATP6V0E2	-0.481860145985403
RNF128	-3.06018642335766
CFP	0.414926715328467
AAAS	1.06249518248175
HAMP	1.64133226277372
ZNF394	0.626733576642335
SIDT1	-2.62753416058394
SERPINA10	-1.38172510948905
SIDT2	-0.588774452554745
SNORD115-7	-1.13660423357664
TAF8	0.377768613138686
PISRT1	0
SIX4	0.976856496350366
LOC283070	-3.02057620437956
SIX6	2.5839204379562
PM20D1	-0.975827591240876
MR1	2.44227897810219
MGC4473	0.441732116788321
SIX3	1.57912875912409
SNORD115-4	0
WASH3P	0.0426035036496355
CNPY4	2.14725051094891
CNPY3	0.708039416058394
CNPY2	0.723278686131387
CNPY1	2.1697195620438
NODAL	2.5651801459854
SYNJ1	-2.51388934306569
KNDC1	-3.91648700729927
HMG20A	-0.291603795620439
HMG20B	1.96716
PHOSPHO2	0.748085401459853
AAGAB	-0.155876350364963
C4orf19	0.969974744525548
C3orf79	-0.0150289051094891
SLC7A6OS	0.226396204379562
C3orf77	-0.349904379562044
C3orf75	0.587999270072991
C3orf74	-0.0386407299270073
C4orf10	-0.562320145985401
C3orf72	0.685308905109489
C3orf71	0.0674553284671537
C3orf70	0.523535182481751
ZNF285	0.268037664233577
MRO	-1.0097998540146
ZFP82	-0.313331240875913
CHFR	0.55850394160584
EFHA1	0.328752116788321
RTBDN	-4.42333094890511
EFHA2	-2.98444335766423
AAA1	0.126378394160584
GPR75	-0.360598248175182
NUDT9P1	-0.713723503649635
SYPL2	-0.369693284671532
RFX8	-1.08852394160584
ZNF222	0.0980832116788317
RFX4	1.39233357664234
OR2C3	0.00640686131386861
AVPR2	-0.78832496350365
RFX7	0.256541167883212
NRXN3	-4.86858350364963
GPR77	-0.473446569343066
NRXN1	-2.71668627737226
RFX3	-0.140619562043796
SNORD104	0
RFPL2	-3.53976175182482
VPS37D	0.349005693430657
NLRP13	0.0146138686131387
APC	-1.18062598540146
TMEM179B	1.77674175182482
ABCE1	0.201210218978103
UQCRC2	-0.482342189781022
XPNPEP1	-0.0559983941605839
XPNPEP2	2.46468175182482
TIGD4	1.13835766423358
ZNHIT3	0.0872941605839426
GGCX	0.598284087591241
PAPLN	-0.322540729927006
ADNP	0.210969343065694
TMEM218	2.28569708029197
STXBP6	-4.00130817518248
KHDRBS1	0.363538394160583
RUNDC2C	-1.51359547445255
KHDRBS3	-0.123960729927006
GGCT	0.309245547445256
VPS37C	-0.0489128467153268
STAC2	-2.19803605839416
LOC283404	-1.21327664233577
ZNF395	0.469940145985401
STAC3	1.4018496350365
TBL1Y	-0.142916350364964
LHCGR	-0.555852846715328
TMEM211	-0.208998102189781
OR1Q1	-0.322569197080292
TMEM127	-0.172121751824818
GPR78	-2.86829372262774
TRPA1	-1.49771284671533
VPS37B	0.588593722627737
TTC7A	0.736623649635035
UQCRHL	0.508320145985401
ZBED4	0.544074160583943
C11orf2	-0.451676934306569
C11orf1	0.67195211678832
DPYSL5	-0.424238102189781
DPYSL2	-1.19042408759124
DPYSL3	1.85550423357664
OSTM1	0.452207883211679
RUNX2	0.797998540145985
C11orf9	-3.00866467153285
KRTAP10-12	0
KRTAP10-11	0.00453430656934307
KRTAP10-10	0.0104204379562044
IGFBP2	5.55950116788321
IGFBP3	3.75940686131387
IGFBP1	2.56420934306569
BOP1	-0.0482267153284663
IGFBP7	3.05027547445255
IGFBP4	2.38559503649635
IGFBP5	1.68739474452555
SKP2	1.27840875912409
TTC4	0.506440291970803
CYP2R1	0.732161605839416
CKLF	2.42113912408759
ZNF193	1.15006686131387
C15orf26	0.833479270072992
C15orf27	-2.96567532846715
C15orf24	0.503387883211678
GJA3	2.97808510948905
APLNR	-0.106590072992701
C15orf23	0.641281167883212
C15orf21	-1.07273459854015
GJA8	0.119755474452555
CYP8B1	-0.398268759124088
C15orf28	-1.45057693430657
C15orf29	0.448915328467153
STMN1	-1.43162875912409
S1PR2	1.6378004379562
KDM3B	0.125385839416058
REG1P	-0.0672478832116788
STK17A	2.28925270072993
KDM3A	0.747194452554746
LOC401387	-0.218917664233577
S1PR1	-0.212582189781022
ZNF642	0.0872962043795624
TMC4	0.467331678832117
MYO3A	-1.27109226277372
TMC6	-0.310635328467153
KIAA1958	0.553299416058394
APIP	0.384759999999999
TMC1	-0.174900875912409
GPR15	-0.290690948905109
TMC3	-0.354880875912409
PKLR	-2.03785664233577
TECRL	0.0397586861313869
EIF2B4	0.488560729927007
EIF2B5	0.0613054014598546
EIF2B2	0.850104671532847
EIF2B3	0.144581605839416
EIF2B1	0.786282919708029
PRKAR2A	0.349094160583941
CSNK2A1P	0.344026277372263
XRRA1	-0.0118684671532847
C20orf56	0.824587591240876
C20orf54	0.543524817518248
TXNIP	1.75804832116788
SLC36A4	0.283799999999999
LOC389791	-0.221766861313869
ZNF876P	-1.27235109489051
MLF1	0.838265401459854
QPRT	0.535908905109489
IFT140	0.0117725547445247
MLF2	-0.228570072992701
TMEM14C	1.09630510948905
FAM157A	-1.68842540145985
FAM157B	-0.109471678832117
FANCF	0.595117664233578
MECOM	1.06637167883212
ITGA2B	-0.819947299270073
RSPH1	-0.405690072992701
IFI16	2.21979372262774
SOX6	0.989389927007299
LOC440944	0.478673868613139
TTC1	-0.0993124087591255
C9orf128	-0.752922043795621
C9orf129	-1.5908496350365
MYT1L	-6.35188598540146
C9orf125	-3.7535998540146
C9orf122	-3.69031489051095
CEPT1	0.543870656934308
KIAA1267	-0.0508176642335769
RTCD1	-0.1088099270073
CFHR2	0.0209138686131387
CFHR3	0.0955877372262773
CLIC4	1.9107801459854
CLIC5	-2.34361153284672
CLIC2	1.14013620437956
CLIC3	-0.0491820437956205
CFHR4	-0.71585503649635
CFHR5	-0.0697788321167883
KRTAP2-2	-0.102809197080292
KRTAP2-1	0.00468686131386861
CXorf1	-1.59774817518248
KIAA0020	0.974079854014599
KRTAP2-4	0
TMEM147	1.27574905109489
ASGR1	0.0363277372262782
ASGR2	1.00868262773723
PCDHA1	-0.996751532846716
FOXL2	1.06935255474453
RIT1	1.66935386861314
TMEM141	0.0944687591240889
FOXL1	0.585210948905109
SF1	0.0721805839416056
PCDHA6	-4.00402846715328
PKIB	1.18042496350365
TMEM149	1.94026817518248
API5	-0.185980145985402
KRTCAP3	0.328234452554744
NUMBL	-0.734204671532847
RTKN2	1.63570160583942
RNF180	1.26950671532847
P2RX7	-0.938221751824818
SECISBP2L	-1.69541328467153
SBF1P1	-1.57381635036496
LOC100128811	-0.581354744525548
HAS2	3.83737678832117
KIAA1199	-0.701702043795621
HLA-DPA1	2.61042452554745
ZSWIM3	0.0850569343065697
FAM32A	0.737920437956205
KIAA1191	0.0421043795620442
FER1L6	-2.76850116788321
ALOX12P2	-0.304789197080292
FER1L4	1.09636218978102
FER1L5	-0.785675766423358
CA5B	0.247234160583941
ZNF559	1.25844437956204
VWA1	0.00903737226277457
C19orf22	0.0251185401459857
C19orf23	0.49555591240876
C19orf20	-0.165260875912408
C19orf21	-1.72142671532847
C19orf26	-0.7973499270073
ZMAT4	-3.41890423357664
C19orf24	1.18099781021898
C19orf25	0.423519124087592
MYBL1	1.16516890510949
NR1D1	-1.74058204379562
C19orf28	-0.229300583941605
C19orf29	0.0980293430656936
ITGB1BP1	0.0874941605839421
ITGB1BP3	-0.698865839416058
ITGB1BP2	0.574516350364963
ZNF7	0.281142481751823
ZNF2	0.378179416058394
ZNF3	1.28754729927007
CTCFL	-1.39515912408759
PHLDA1	1.96846262773723
RPL31	0.58268905109489
ZNF8	-0.233755328467153
PCP4L1	-4.01404204379562
C11orf17	0.871658248175182
C11orf16	0.409883795620438
ZAP70	1.2197903649635
SNORD115-9	0
C11orf10	1.31382744525548
ZCCHC13	0.0087029197080292
UFSP2	0.534758686131388
OGFR	-0.18870496350365
EPM2AIP1	-0.549033722627739
CDC5L	-0.0385378102189797
RAC2	2.08221138686131
RAC3	-0.359231386861314
RAC1	0.452106861313869
SBDS	0.303050364963504
RCL1	0.572036350364963
SBK2	0.276790072992701
MRPS18A	0.575276058394161
CPLX2	-6.00697270072993
CPLX3	-5.49909065693431
ORC3L	0.0272325547445256
CPLX1	-4.19150817518248
AP2A1	-1.3688903649635
CPLX4	0.312297810218978
AP2A2	-1.4344202919708
LOC389333	0.0647229197080286
LILRB3	2.30312671532847
CADPS	-2.77198583941606
FIGNL1	0.884015766423357
KDM4DL	-0.00915824817518246
PBX3	1.91020656934307
PBX1	-0.0580627737226287
AIRE	-0.886989343065693
TMOD2	-2.4833795620438
MFSD11	0.387229635036496
NSUN2	0.294248905109489
NSUN5	0.186815620437956
NSUN4	0.340953430656933
NSUN7	2.52418875912409
NSUN6	-1.04404072992701
PRAMEF4	0.0929802919708029
PRAMEF5	0.0150510948905109
PRAMEF6	0.0602686131386861
TUBG2	-1.2973694890511
FAM71F1	-0.576985693430657
PRAMEF1	0.0580394160583942
PRAMEF2	0.0490686131386861
FAM71F2	0.236242189781022
PTCH2	-0.307342627737226
OR7G1	0
PCDHGA2	-2.67205722627737
PRAMEF9	0.0279240875912409
PRDM9	0.0368036496350365
SGK269	-0.408799562043797
FAM108B1	-0.914393430656935
TBC1D1	0.475718540145985
ZXDA	0.0122699270072992
PAMR1	-0.340875182481753
RAD9A	0.489368175182482
ERGIC2	0.249837956204379
ERGIC3	1.73080321167883
CDR2L	-0.338824087591242
ERGIC1	1.28158321167883
CLEC14A	0.684640875912407
PDF	0.68256394160584
B3GAT3	-0.0430562043795621
B3GAT2	-1.11479693430657
B3GAT1	-1.98904919708029
FAM66E	-1.55880627737226
FAM66C	-0.664301751824817
PER1	0.353936496350364
CPPED1	-0.649168613138686
OR10A2	-0.09598
UXT	1.5159896350365
CALM2	-0.606160583941605
CALM3	-2.21152218978102
SPG21	1.07141605839416
CALM1	-1.94141270072993
GSDMA	2.10775401459854
GSDMB	0.0297891970802917
GSDMC	-0.276308321167883
GSDMD	1.96428934306569
HRH4	0.276025839416058
UPK1B	-1.46574321167883
DLGAP2	-6.05300058394161
DLGAP3	-4.70899766423358
DLGAP1	-3.31646671532847
DLGAP4	-0.435227591240876
DLGAP5	6.8877303649635
BRDT	-0.331912262773723
HRH2	-3.05240087591241
MBNL2	-1.8776103649635
MBNL3	0.773929343065693
PLK3	0.881907007299271
A1BG	0.542815182481752
TTC8	0.106961313868613
PLK2	-2.23536788321168
ZNF720	-0.354259270072992
OIP5	4.82003795620438
CLCN3	-0.33085897810219
CLCN2	0.00502029197080223
CLCN1	0.10047503649635
HRH1	0.911975474452555
CLCN7	-0.585302043795622
CLCN6	-1.38425445255474
CLCN5	0.574054890510949
CLCN4	-3.06357562043796
FBXL19	-1.48963211678832
BRD8	0.0442398540145987
BRD9	-0.357606277372263
PCDHGA1	-1.12300540145985
FBXL18	-1.20246058394161
BRD4	-0.361725693430659
BRD7	-0.0581071532846718
BRD1	-0.548311240875913
BRD2	0.039451532846714
BRD3	-0.363513284671532
DNAJA2	-0.231923649635037
DNAJA3	0.00590306569343113
DNAJA1	-0.472713722627738
TGFBR3	-0.560459708029197
DNAJA4	-3.01315401459854
GLG1	-0.292569781021898
LOC643387	-4.11192686131387
PTPN12	1.6498702189781
PTPN11	-0.496084233576642
LOC84931	0.0883677372262773
LOC100192379	-3.38592248175182
LOC100192378	1.11710496350365
MYCBP	2.39986817518248
PTPN14	-0.00502131386861304
GALR3	-0.142773284671533
GALR2	-0.213406861313868
GALR1	1.93411357664234
SETD1B	-0.492512408759124
LYAR	1.39046072992701
PCDH20	-3.59694248175182
C8orf30A	0.882505693430657
CH25H	-1.42288072992701
C16orf74	0.195144963503649
C16orf75	1.62137708029197
MRPL27	0.548749197080291
CSF2RA	0.66190700729927
DMD	-0.88831883211679
C16orf71	1.21872102189781
C16orf72	0.320209635036496
C16orf73	-2.02900364963504
GAB4	-0.0855775182481752
LRFN4	-0.180563941605838
C16orf78	0.011014598540146
C16orf79	-0.490087445255474
GAB1	0.674105693430658
C2orf81	0.696398686131387
C2orf80	-1.76169693430657
C2orf83	0.286229489051095
C2orf82	-1.94893781021898
C2orf85	-4.0931197080292
C2orf84	-1.36710540145985
HABP2	0.641889197080292
C2orf86	0.0670899270072995
C2orf89	-3.22617065693431
C2orf88	0.891531970802919
FLJ46361	-0.758573722627737
NDRG3	-1.60812846715329
NDRG4	-2.38057357664234
TBC1D9	-2.13096394160584
ZSCAN2	0.214073868613139
PRAP1	-2.43652262773723
CHD1L	0.320643649635038
HOXA6	3.27076715328467
HOXA5	6.00611167883212
SNORD38A	0
DNAJB13	1.29209299270073
DNAJB12	-0.632144233576641
DNAJB11	0.76919401459854
HOXA4	5.81613080291971
HLA-DQB1	2.26366321167883
MSMB	-0.700640437956204
UPF0639	-2.14007693430657
DNAJB14	-1.13143240875912
RNF138	0.853170364963503
HOXA3	5.80406116788321
ENOSF1	-0.147358686131387
HOXA2	5.01355693430657
CISD2	0.0847616058394145
CISD3	0.25154087591241
CISD1	-1.08414817518248
CLNS1A	1.02306145985401
HOXA1	4.56952569343066
FLJ44635	-0.381503503649635
R3HDML	0.0905919708029197
TSHZ2	-1.00147518248175
TSHZ3	-0.219428613138685
EIF4E1B	-5.1063500729927
MRC2	2.65157182481752
FOXS1	1.6080198540146
PABPC1P2	0.0125956204379562
ZNF581	1.58054087591241
IGLL1	0.0184772262773722
MCOLN1	0.0805091970802927
ZNF582	0.512481459854014
TIPARP	1.15004700729927
ZNF584	0.378179708029197
ZNF587	-0.267248467153285
HAPLN4	-1.45736423357664
ZNF589	-0.00143883211678819
U2AF2	0.412975766423358
THSD1	0.571793430656935
SGK494	-1.44487781021898
TMEM115	0.450078686131388
ZFP161	0.165323795620438
RELA	1.14139109489051
?|26823	-0.37516496350365
LPAR6	1.53295664233577
LSM12	0.608611386861313
PSD	-4.45102686131387
UXS1	0.163079270072993
CAMKK2	-2.33482452554744
CAMKK1	-4.05320277372263
P2RX2	-3.7351402919708
HOXA9	3.89704408759124
LOC84856	-1.60598744525547
OR8U1	0
LPAR5	0.692474452554745
ZP3	0.502354306569344
LOC441046	-1.25109810218978
ZP2	0.0271445255474453
TMEM123	1.07063737226277
MTRF1L	-0.391145401459854
MYO1H	-0.736580583941606
MYO1G	2.71834321167883
MYO1F	1.14988481751825
MYO1E	0.635835036496349
MYO1D	-1.64488934306569
MYO1C	1.18007605839416
MYO1B	1.21251211678832
MYO1A	-0.157026569343066
GRN	1.64020729927007
LCN6	0.362630948905109
LOC100128640	0.0515537226277374
RPL36AL	0.300974890510949
RAET1G	-0.46482802919708
KIAA0391	1.03089854014599
CHMP7	-0.0877385401459865
CHMP6	0.420959562043796
BCR	-1.03548072992701
OR52N4	-0.563571532846715
OR52N5	0.0160525547445255
OR52N2	-0.407499854014599
CTPS2	1.67802934306569
NDC80	6.66970072992701
OR52N1	0.0210810218978102
SULT6B1	0.0422394160583942
LY6G6C	0.0738214598540146
HOXA13	3.29926525547445
LY6G6E	-0.329862335766423
HOXA11	4.25647883211679
HOXA10	6.55691284671533
KRTAP19-2	0
KRTAP19-3	0
PPIAL4C	-3.31210145985401
KRTAP19-1	0.00494233576642336
KRTAP19-6	0.00413795620437956
KRTAP19-7	0
KRTAP19-4	0.0053992700729927
FAM188A	-0.876884233576643
FAM160B1	-0.965693284671532
KRTAP19-8	0.0414598540145985
FAM160B2	-0.0566343065693431
RAD54B	2.30045766423358
GALNTL5	-4.21953430656934
GALNTL4	-1.54255591240876
TSSK4	-0.682912408759124
GALNTL6	-5.15468291970803
GALNTL1	-1.88236481751825
LSM11	-1.72604467153285
ZNF323	-0.474862335766423
GALNTL2	0.671431240875913
SNORD114-3	0
SF3B1	0.281443503649635
TUSC2	-0.278683211678834
SRI	1.34233781021898
SUN1	0.17344496350365
SRL	-0.777924233576643
SRM	0.71561795620438
SRR	1.11818656934307
LGALS9	1.63403620437956
LGALS8	-0.60388
LGALS3	2.29714189781022
LGALS2	0.664010218978102
LGALS1	2.05694058394161
SRY	1.38943678832117
LGALS7	0.233281751824817
LGALS4	-0.785018540145985
NMU	0.458964087591241
RNF114	1.05288218978102
AKIRIN2	0.220189343065693
AKIRIN1	-0.0101672992700728
EIF2AK1	0.748484233576642
ERCC6L	3.55672934306569
EIF2AK3	0.415832700729926
EIF2AK2	0.496829781021899
TDG	0.843710948905109
EIF2AK4	0.194947299270073
HN1	0.373705693430658
SMS	0.301697664233577
NMB	3.44052467153285
EREG	-0.234847737226277
LOC729467	0.844174890510949
AVPI1	-1.65909080291971
MYO16	-1.5156702189781
FAM136B	0.140495620437956
TRNT1	0.080401313868613
ASAP1	0.211696350364964
ASAP2	0.0705598540145989
ASAP3	1.0834900729927
OCRL	-0.563693284671533
?|441362	0
VSIG10L	-0.740732262773722
PLAUR	1.76893430656934
XIST	-0.119003065693431
KRT28	0.00448175182481752
TBX2	2.40093722627737
LOR	-2.12005430656934
LRRC26	-0.347836058394161
KIAA1524	1.23795255474453
LRRC24	-1.13219051094891
KIAA1522	-1.01852379562044
MPDU1	0.895596496350365
KIAA1033	0.605196934306569
LOX	3.65868510948905
LPGAT1	-1.80586131386861
LOC284661	-0.360477810218978
SEMA6D	-0.161589781021897
LRRC29	0.147351532846715
KIAA1529	-1.11204554744526
SH3D20	0.377639124087591
GCNT4	-2.74518569343066
GCNT7	0.335779562043796
PRKX	1.13265562043796
C14orf138	-1.00155722627737
C14orf139	-0.576313284671533
GCNT3	0.230236204379562
GCNT2	1.08210321167883
C14orf135	0.657748467153285
LOC440957	1.33730175182482
C14orf132	-1.92809605839416
ZNF165	-0.307102481751825
LPCAT4	-2.17312540145985
LPCAT2	0.503505693430657
LPCAT3	1.60079591240876
LPCAT1	0.997674744525547
SPNS1	0.960551386861313
KRT20	-0.153964087591241
MID1IP1	-0.572249197080291
TAS2R42	-0.300650072992701
PIGA	-0.141928029197079
PIGB	0.707869781021897
PIGC	1.23970729927007
PIGF	1.47935226277372
CALCRL	1.9227798540146
PIGH	0.327539854014599
TBC1D3	0.126873868613138
MGC70857	0.860249927007299
PIGK	-0.236561751824818
PIGL	0.492067883211679
PIGM	0.48955897810219
PIGN	0.998838394160584
PIGO	0.439422481751825
PIGP	0.282762773722628
C20orf185	0.0754343065693431
C20orf186	0.815726861313869
PIGS	0.219807737226278
ILKAP	0.161335474452555
PIGU	0.765515474452554
PIGV	0.273237518248176
PIGW	1.13216262773723
PIGX	-0.205401897810219
PIGY	0.997778394160584
PIGZ	-1.53763620437956
KRT25	-0.0611646715328467
TMEM80	0.469253722627737
NDFIP2	-1.62977795620438
ELAC1	0.980697080291971
ANKLE1	0.505675620437956
OR52R1	0
OR10A7	0.00501167883211679
ALPP	0.128202919708029
RHPN1	-0.990424671532846
INPPL1	1.00794686131387
OLR1	0.405806861313868
RHPN2	1.42103372262774
SRRM1	-0.11444189781022
ITGAD	0.0113094890510949
MGST2	1.58163343065693
SRRM2	-0.521566861313868
RAET1L	-0.717322773722628
SRRM4	-5.23413226277372
ITGAE	0.943184817518248
PDK1	0.829092262773723
SEPX1	1.30453474452555
PDK3	0.257996642335766
PDK2	-1.16360700729927
EBP	0.367407299270074
PDK4	-0.645171532846716
SUN3	-0.194209197080292
LNPEP	-1.0831797080292
MYO5C	0.566933430656935
ALPI	-0.303030510948905
ZNF292	-0.511724379562043
SEC61A1	1.73037372262774
SEC61A2	-2.01817708029197
ALPL	-0.783149635036496
PTGS2	-0.807933284671533
PECR	1.0698
DDHD2	-1.49251868613139
TBC1D5	-0.114237518248174
NAPRT1	0.159848613138687
MGST3	-0.316801459854014
ZYG11A	0.815923357664234
ORC2L	0.193126569343066
RAB9BP1	0.00576934306569343
OGFRL1	0.246084817518248
PUF60	0.439257956204379
SV2B	-6.80018175182482
ZFAND1	-0.150386423357665
MYO5B	-0.488900437956205
TMEM82	0.0624737226277372
PECI	1.49562627737226
OR11G2	0.00576934306569343
PPID	-0.352256934306569
PLVAP	2.42940890510949
SLC39A13	0.265884671532847
SLC39A10	-1.26933766423358
SLC39A11	-0.247614160583941
LOC96610	0.308639416058394
SLC39A14	1.23223080291971
SCN2B	-4.78680540145985
CEP120	-0.141293576642335
MTMR10	-0.585002773722628
EIF1AX	-0.111750510948905
EIF1AY	1.01364437956204
NTRK2	-0.983368175182481
NTRK3	-0.388009489051095
ARHGAP23	-1.75486116788321
ARHGAP22	-0.994411678832116
ARHGAP21	-1.2488798540146
ARHGAP20	-1.41876875912409
ARHGAP27	0.402436642335766
ARHGAP26	-1.60806277372263
ARHGAP25	1.10445167883212
ARHGAP24	-0.753996204379561
NARFL	-0.061452554744525
ARHGAP29	0.392361459854014
ARHGAP28	-0.801446131386861
NFKBIL2	1.18920481751825
LOC150197	0.233699270072993
PCGF1	1.00807080291971
SYDE1	2.61902569343066
DDIT3	0.959473430656935
DDIT4	1.16590948905109
NFKBIL1	0.099857226277372
SLCO4C1	-2.69932890510949
RXFP3	-2.11871240875912
COL19A1	-3.18770379562044
NKRF	-1.24664321167883
PCGF2	1.24056
TMEM84	-1.20001635036496
SMAD2	0.360596788321169
MYSM1	-1.23339459854015
ATG2A	-0.564111532846715
LOC162632	-1.0795802919708
ATG2B	-1.4602605839416
PPPDE1	1.91855459854015
PPPDE2	-0.19945489051095
BMP7	0.591133430656935
C1orf38	1.21687211678832
BMP5	-0.644995182481752
BMP4	0.975002189781022
BMP3	-2.43551810218978
BMP2	1.10291313868613
BMP1	2.34371343065693
GPR4	1.57019824817518
C1orf31	0.0999559124087597
RLIM	-0.829166569343066
OR5R1	0
PCGF6	-0.00240364963503659
C1orf35	0.311408467153284
SSFA2	1.09520627737226
FEM1C	0.803124963503651
TERF2	-0.734108613138686
TERF1	-0.105702335766424
ASF1B	5.76662569343066
LOC344595	-0.148425401459853
GOLGA8E	0.0119883211678832
NDUFAF1	-0.211071240875912
GOLGA8G	-0.714504817518248
FEM1A	-0.359884963503649
GOLGA8A	-1.35956437956204
GOLGA8C	-1.09783094890511
GOLGA8B	-0.570046277372262
MARCH11	-4.29056788321168
MARCH10	0.307573138686131
LOC100125556	0.725855182481753
CT45A1	-2.48818350364964
PTOV1	-0.249158540145986
CT45A3	-0.983687445255474
CT45A2	0.567931678832117
CT45A5	-0.51991401459854
CT45A4	0.281553284671533
RASSF7	-0.58776204379562
CT45A6	0.0342489051094891
LPPR5	-1.50152817518248
LPPR4	-2.56704043795621
LPPR3	-4.64674145985401
LPPR2	-0.768852700729928
HBII-52-27	0
PMS2L4	-0.348290218978103
SPRY2	0.943789781021897
RSAD2	0.89027897810219
RSAD1	0.0829256934306564
ATP5C1	-0.0182024817518247
NFS1	-0.334909781021898
CHD3	-1.85274510948905
CHD2	-0.443480875912408
CHD5	-6.76203138686131
CHD4	0.318782627737226
CHD7	0.664510510948904
CHD6	-0.669544087591239
CHD9	0.0415400000000012
CHD8	-0.591959124087591
SGCA	-0.129000437956204
LOC121838	-1.54445109489051
CAP1	0.570793868613139
CAP2	-2.23309474452555
LOC283050	-0.145913284671533
NPC2	2.38336452554745
NPC1	-0.304424233576642
SKIV2L	0.020950656934307
SNORD11	0
TNFSF12-TNFSF13	3.42445226277372
C3orf59	-0.907504817518247
C3orf58	-0.833384963503651
PRKCB	-4.76048715328467
RAB3GAP2	0.0100442335766413
IL4R	1.02963313868613
BHLHA15	-0.907992846715328
PIKFYVE	-0.66064408759124
C3orf51	-0.955719562043796
C3orf50	1.47259094890511
C3orf52	-0.000319562043795685
C3orf55	0.170457226277372
C3orf54	0.235826423357665
C3orf57	-0.722565547445255
CAPS	1.02596437956204
DYNC1LI1	-0.5801899270073
DYNC1LI2	-0.60267912408759
TRPC1	-1.10595722627737
EFHC2	1.16065109489051
EFHC1	1.31249664233577
CAPG	2.34046189781022
TPRKB	1.5174100729927
ETHE1	1.41861839416058
PRDM16	-1.37008277372263
ABCG1	-0.370917956204378
ABCG2	0.432210364963503
PLSCR5	-0.474613576642336
ABCG4	-3.88773211678832
ABCG5	-0.821241605839416
PRDM10	-0.717843065693431
PLSCR1	2.33596364963504
ABCG8	-2.37548729927007
MPO	-2.38521197080292
HNF4G	3.21363547445255
AVP	-0.438361897810219
ELP2	0.734259124087592
PRKCZ	-3.95460700729927
SPC25	4.65386058394161
TARS2	0.0480017518248168
POLRMT	-0.759626423357664
MS4A6E	0.361851824817518
MPZ	1.20893167883212
SRBD1	1.59907503649635
SGSM2	-1.36027693430657
MCPH1	0.419813138686131
GRPEL1	-0.212284379562044
GRPEL2	0.544441021897811
PLRG1	0.529533722627738
SGSM1	-4.50189226277372
SF3B14	1.4236194160584
SLC36A2	-0.0240223357664234
KRIT1	0.536785839416059
LRRC27	-0.969451386861314
ASPHD1	-3.20884686131387
TRPC7	0.592519124087591
GADL1	-0.668453576642336
KRTAP5-10	0.474525255474452
HLX	1.7052896350365
QRSL1	0.627375474452554
VOPP1	1.24222554744526
FCER1G	2.89916919708029
AKR1B10	0.525651678832117
BTG3	1.82376467153285
BTG2	0.406908175182481
AKR1B15	0.670163503649635
FAHD1	-0.0513364963503662
ZNF592	-0.213322043795619
SLA2	1.75708452554745
SNORA67	1.27836087591241
C4orf36	0.84166102189781
C4orf37	-0.370355474452555
C4orf34	-0.176901751824818
C4orf35	0.0358817518248175
C4orf32	-0.702652262773723
C4orf33	0.618308613138686
C4orf31	0.142516934306569
SRD5A3	0.0275205839416053
SRD5A2	0.976643503649635
SRD5A1	-0.605930218978102
ZFP1	-0.41395197080292
C4orf38	0.0385962043795622
C4orf39	-0.0364594160583938
HELLS	3.54245678832117
ZCCHC3	0.312589197080293
FAM49A	-1.79018350364964
FAM49B	0.136501021897811
PDILT	0.033385401459854
SNORD12	0
SLC6A20	-4.30059489051095
ZFP36L2	1.70859897810219
GGA1	-0.134858978102191
C10orf99	0.0615583941605839
GGA3	-0.539150072992701
GGA2	0.328392554744525
C15orf48	2.98574875912409
ZNF510	-0.240381021897811
C10orf90	-2.09496525547445
C10orf91	-0.336128467153285
C10orf93	-0.0809451094890514
C15orf40	0.328700583941606
C15orf41	0.66254
C10orf96	0.0222262773722628
C15orf43	0.0120226277372263
SLC12A6	-1.16858116788321
FHOD1	0.64425094890511
FHOD3	-1.61611065693431
ADH7	0.728195620437956
ADH6	0.590286861313869
ADH5	1.20520233576642
ADH4	0.518257226277372
C4orf6	2.40089153284672
C4orf7	0.172846715328467
PKD1	-1.6144998540146
NRL	-0.145649343065694
GJC2	-2.59270364963504
C4orf3	0.167844233576643
GJC1	2.36861270072993
ZNF138	0.549031532846716
PFKFB1	0.897644233576642
PRKACG	-0.0732607299270073
SPRYD3	-2.41357766423358
PRKACA	-0.503552846715328
ERICH1	-0.556585547445256
NUAK2	1.82148467153285
PRKACB	-1.81592905109489
PSMB7	0.16384598540146
PSMB6	0.247161167883212
PSMB5	-0.056142043795619
C14orf119	1.27805737226277
PSMB3	0.939204671532845
PSMB2	0.406644233576641
PSMB1	0.973320437956206
LOC100128842	-0.534462481751825
C20orf79	0.0124540145985401
TNFSF10	0.661996642335766
PFKFB2	-0.704951678832117
LMBR1L	0.510449927007299
HDHD3	-0.069099562043796
HDHD2	-0.18896189781022
C20orf71	0
C20orf70	-0.102379270072993
LRRC23	0.683631970802919
C20orf72	1.79408204379562
PFKFB4	1.25905810218978
PNMA1	-1.16511182481752
PPAPDC1A	0.108429635036496
TDGF1	-1.83894394160584
KLK1	-0.224604379562044
TDGF3	-0.847768175182482
LOH3CR2A	0.594231386861314
LOC339788	-0.787526569343066
RMI1	1.24296364963504
CORO6	-3.42855182481752
CORO7	-0.241301751824819
SNORD21	0
SNORD20	0
SNORD23	0.00445912408759124
KLHDC5	-0.878454598540147
SNORD25	0
KCNK9	-4.4975801459854
SFRS9	1.03994131386861
LOC285456	-0.393425839416059
KCNK4	-3.89577839416058
KCNK5	0.985386131386861
BDNFOS	0.0426902189781027
KCNK7	-0.168305255474453
FAM155B	-1.26809708029197
CRY1	1.02949751824818
CRY2	-2.18609532846715
FAM155A	-3.25170671532847
C9orf144	-0.221092116788321
SULT2A1	0.012336496350365
C9orf140	-0.057435328467152
C9orf142	0.389011824817517
GLTP	0.277463649635036
NACC2	-1.33161576642336
ACOT11	0.51146204379562
ACOT12	0.44958
ACOT13	0.334986569343066
VPS13A	-0.931688759124087
LOC100128788	0.115493868613139
VPS13C	-0.466831824817518
VPS13B	-0.242586569343066
BEX5	-3.71335065693431
BEX4	-1.74668335766423
BEX2	-2.40046481751825
BEX1	-2.10746788321168
UBAP2	-0.180855328467151
TXLNG	-0.297934452554744
NUP160	1.83312642335767
ELTD1	2.19423591240876
N4BP3	-1.98067576642336
CRYM	-5.89915284671533
TMEM163	-0.0473302189781037
TMEM165	1.12714700729927
SULT1A3	-0.0404951824817523
ME2	0.580021751824818
EVI2A	-0.873343357664234
SERPINA5	3.36039708029197
EVI2B	1.49778656934306
FOXN1	0.0235379562043796
FOXN2	0.140648029197081
FOXN3	0.022735328467153
SUGT1P1	-0.67866700729927
FAM27A	0.0752776642335764
NICN1	-0.991798102189781
WDR1	0.71404613138686
UGT1A5	0.00650875912408759
COL14A1	2.24519211678832
ZNF799	0.13518598540146
GRIN2B	-5.52059868613139
GRIN2C	-3.75664569343066
GNA14	-0.80577401459854
GNA15	0.692537664233577
GNA12	1.04657313868613
GNA13	1.07343226277372
GRIN2D	-0.987129343065694
GNA11	-0.581460729927006
NOL9	-0.68064598540146
PRKAR1A	-0.986276058394161
IFFO1	0.0508227737226274
ZFP64	-0.0787224817518251
IFFO2	-0.664282627737226
PRKAR1B	-2.87724248175182
MFGE8	1.00026481751825
SH2B1	-0.56985810218978
KLK5	-4.43317591240876
IL6ST	-0.308977372262774
SBF1	-2.07869255474453
SBF2	0.422035474452555
SERPINA7	-0.0595201459854015
PCNT	-1.5345601459854
SAR1A	-0.311545693430656
DBN1	0.134026131386863
SAR1B	1.11116744525548
TPPP	-5.03003532846715
ADD2	-1.03340204379562
SNORD127	0
OGDH	-0.368498394160584
SIN3A	0.152176788321169
ADD1	-0.611460291970802
CDC73	0.855330072992702
C11orf35	0.858751240875912
C11orf34	0.000589927007299262
C11orf36	0.0727167883211679
C11orf31	0.65939810218978
C11orf30	-0.0361697810218971
R3HDM1	-1.52056744525547
OLIG3	0.30694102189781
SEMG1	0.0894605839416058
UPP1	2.0541299270073
SEMG2	-0.0468705109489051
LOC284276	2.78555401459854
ZNF418	-0.493371532846716
EN2	3.18627547445255
LOC100134713	-1.14099854014599
LMBRD2	-1.60449445255474
ANKRD20B	-0.159438248175183
OLIG1	0.0246766423357663
ZFP62	0.346103357664234
RPL13AP20	0.589023503649635
DAZL	-0.320839708029197
DAZ3	0.531244525547445
DAZ2	0.490094890510949
DAZ1	1.38218700729927
TAS2R19	0.400583357664233
DAZ4	0.010429197080292
SRFBP1	0.777843357664233
TAS2R16	0
TAS2R10	0.22683897810219
BCAT2	0.601138540145985
BCAT1	0.943546423357665
LOC283267	-1.9328496350365
NEUROG3	-1.05017839416058
MACROD2	-3.63478875912409
MACROD1	0.402904233576643
NEUROG2	-1.5370700729927
MYH7B	-4.63648729927007
GBA2	-0.825103795620437
AKAP4	0.00258058394160585
AKAP5	-3.91188510948905
AKAP6	-2.44984116788321
AKAP7	0.160479562043795
DBNL	0.34674686131387
AKAP1	-0.572075620437957
AKAP2	-1.08381708029197
AKAP3	-0.258297810218979
ORC1L	4.35445532846715
C1orf135	-0.209765109489051
PIPOX	1.80377240875912
AKAP8	0.17202189781022
AKAP9	-1.22605124087591
EIF2A	0.542115474452554
ZNF416	0.92669605839416
PPIP5K1	-2.0472897810219
CYP26A1	-2.78173226277372
CCDC117	-0.0835792700729936
PSTK	-1.01466145985401
SNORD124	0
WSCD1	0.899809197080293
TUBE1	0.226458540145985
PHPT1	0.86956394160584
SMC1A	0.541141751824819
RLF	-0.214382773722628
NFU1	0.314152700729927
TMEM170B	-1.31593766423358
RRP1B	0.419186715328468
NOVA2	-1.10749343065693
NOVA1	0.523933284671534
LOC255167	-3.31048145985401
KLHL34	-3.8076297810219
HSP90B1	0.592481751824819
MCF2L	-1.6912699270073
SMC1B	-0.419831094890511
KRR1	0.379638540145985
TMEM132E	0.117337810218979
FAM64A	6.71466510948905
TMEM132A	-0.769513138686131
LOC100130015	-0.0804741605839414
PEG10	-1.10154890510949
SPATA16	-0.0666821897810219
OVGP1	-0.664812408759124
STRN	-0.924768467153284
TAS1R3	0.159386569343066
TTTY17A	0
CETN3	0.879424817518248
CETN2	1.11131138686131
CETN1	0.0552525547445255
CCL28	-2.46094058394161
SNORD115-5	0
FAM92A1	-0.0130935766423361
DIO1	0.880870072992701
DIO2	-2.01140116788321
DIO3	-0.978616788321168
CCL21	0.261449927007299
CCL20	1.5756496350365
CCL23	0.604937664233577
CCL22	0.409042189781022
CCL25	1.66787153284672
CCL24	0.209209489051095
CCL27	0.784984379562044
CCL26	1.0174699270073
ALPK1	1.01214802919708
SLC23A1	-0.354595474452555
ALPK3	0.901833722627738
ALPK2	1.54665883211679
TRIOBP	1.05165562043796
C8orf48	1.36168525547445
C8orf47	-2.11647255474453
C8orf46	-1.40869839416058
C8orf45	-0.142374306569343
C8orf44	-0.539257810218977
PHRF1	-0.620670656934307
C8orf42	0.208860729927009
C8orf41	1.22091693430657
C8orf40	0.56555605839416
CDC45	6.62926131386861
CUX2	-5.4008503649635
SNORA14A	0.125205839416058
FAM70A	2.03074554744525
SNORD80	0
FAM70B	2.00369693430657
BRF2	-0.237186569343066
UBE2L6	1.47594262773723
BRF1	-0.764431678832116
FSIP1	0.151221459854014
DNAJC8	0.338366569343066
DNAJC9	0.181002481751825
MB	0.838144525547445
DNAJC4	0.642687737226277
DNAJC5	-1.73884627737226
DNAJC6	-3.84771416058394
DNAJC7	-0.567387007299269
DNAJC1	1.11684350364963
DNAJC2	0.619240729927007
DNAJC3	0.17808496350365
CYP4F12	-0.130221605839416
ZNF701	0.896687737226277
NTRK1	1.37560481751825
GOSR2	0.479170948905109
SLC18A2	-0.512357226277372
PTPRVP	-0.393438102189781
GOSR1	0.045460729927008
SLCO6A1	0.121085693430657
RRP15	0.584517664233577
CCDC97	0.804451240875913
RALBP1	-0.157744379562045
NRN1	-1.26894700729927
TMEM179	-3.23935416058394
MAP3K6	1.0351903649635
TRIM49	0.100414598540146
SSB	0.208900875912409
RAP1B	1.71047357664234
RAP1A	0.837642773722628
PPP1R8	0.767580145985402
ZNF831	-4.54423270072993
TRIM46	-1.66497927007299
ZNF833	0.0523356204379555
SNORA68	0.321859124087591
MAP3K4	-0.725004233576643
ZNF837	0.97085489051095
TRIM47	1.92118116788321
NCRNA00219	-0.798524233576643
SNORA65	0.322167153284672
SNORA66	-0.0826445255474453
SLC23A2	-1.01650554744526
LOC643677	0.050037080291971
SNORA61	0.40959795620438
SNORA62	-0.0227789781021898
IPO11	0.402412554744526
MTNR1A	-0.940300291970803
ZNF410	1.19254613138686
FAM91A1	0.435644379562044
MTCP1NB	1.29129080291971
HPYR1	-1.19341226277372
TPSG1	0.496509343065693
TRIM43	-0.543628321167883
ATOH7	-3.65622452554745
ACAT1	0.276890656934308
ACAT2	-0.370312408759125
ZNF573	-0.490389489051094
ATOH1	0.181480291970803
RNF152	-0.162498248175183
CD200R1	0.179468759124088
LIMD1	2.21758525547445
RNF151	0.404937226277372
RNF157	-1.1574195620438
ATOH8	0.756220583941606
PMEPA1	-0.248991532846714
PEX1	0.19051401459854
TMEM177	-0.29604700729927
MARVELD3	2.55290744525547
CTF1	1.1122198540146
MECP2	-1.05676569343066
PEX3	0.224411824817517
PCDHGA5	-2.60901343065693
LDLR	-0.311450656934307
PEX2	1.24212642335766
IFITM4P	0.344383941605839
TRPV4	2.58404525547445
RARRES2	1.23095474452555
TRIM8	-0.799889197080292
TSPY3	0.0610321167883212
LOC643719	-0.136395182481752
TSPY1	0.00477080291970803
OR8S1	-0.102040291970803
IL2RA	3.4960697810219
IL2RB	1.80580759124088
TRPV6	-4.25302145985401
RAB33A	-1.9406705109489
PEX7	0.0680372262773723
TAS2R8	-0.106873138686131
IL2RG	2.30464919708029
CP110	-1.71455503649635
NUP210	0.650260729927009
SLC17A6	-4.98911372262774
SLC17A7	-6.94838890510949
SLC17A1	0.157287591240876
SLC17A2	0.0382335766423358
SLC17A3	0.612070802919708
MDH1B	0.302622481751825
C16orf58	-0.014596642335766
C16orf59	0.990476788321168
SETDB2	-0.586861459854014
RARRES3	2.01290802919708
C16orf52	-1.30834262773723
CDK5RAP3	0.576533430656935
CDK5RAP1	0.121989051094891
C16orf57	0.628431532846715
C16orf54	1.14595299270073
C16orf55	-0.0551230656934312
NUDT16L1	0.737242189781023
KIAA0319L	-0.507395328467153
MYF5	0.0125875912408759
ITCH	-0.270572554744525
ZNF207	1.00409678832117
CCDC144B	-3.2408804379562
CCDC144C	-1.41819722627737
CHMP4B	-0.308418978102189
CCDC144A	-2.57016613138686
BAX	1.36525138686131
TSPY2	-0.0300486131386861
BAD	0.289486569343065
IARS	0.153843357664234
BHMT2	-1.44906262773723
PRKCDBP	0.919165839416059
COBLL1	0.192477518248175
SLC37A2	2.49740875912409
OR52L1	-0.0796858394160584
CDK18	-1.74975766423358
CDK19	-0.927934744525547
GFI1B	1.03836204379562
MYOD1	0.223041459854015
PMPCA	0.196574890510949
TOB2	0.318452116788322
CDK12	0.110909343065693
CDK13	0.305808029197079
CDK10	-0.110127445255475
SRRT	0.478121459854014
CDK16	-0.462723211678831
CDK17	-1.4125100729927
CDK14	-0.544158540145986
CDK15	0.644997080291971
GPR126	0.452994306569343
LOC283856	-0.329812700729927
GPR124	0.295081459854016
GPR125	0.343984087591242
GZF1	-0.0648906569343062
GPR123	-2.3627702189781
GPR120	-0.501913868613139
SNORA74A	0.238011240875912
ATP6V1B1	3.59834087591241
ATP6V1B2	-1.68962948905109
AASDH	0.558092700729927
PIP5KL1	-1.20664116788321
GPR128	2.04515766423358
LOC723972	0.298785109489051
MTA3	-1.33568729927007
SNORD56B	0
VIPAR	0.0677397080291975
STL	-1.54269897810219
KCNAB1	-3.67573824817518
ZNF304	0.171024817518248
BFSP2	0.303726131386861
ZNF302	0.498199708029198
BFSP1	-2.59550087591241
P2RY8	2.23659795620438
TP53TG5	-3.55344759124088
KCNAB3	-0.219740875912408
STS	-1.38964058394161
MMP25	2.74206510948905
MMP24	-0.842918540145986
MMP27	0.064992700729927
KCNAB2	-4.01422554744526
MMP21	-0.459193722627737
MMP20	0.0496423357664234
MTERFD1	1.01304262773723
HOXB13	3.21793576642336
ZC3H13	-1.04131795620438
RPL15	0.500679124087592
TFG	0.72096598540146
HVCN1	1.2123998540146
FBXO17	0.924714306569344
TOMM34	-0.47407313868613
PIH1D1	-2.29197080301446e-05
RND1	-2.14771197080292
RND2	1.91197824817518
RND3	1.69591343065694
NCL	-0.00198540145985326
SPATA24	0.733928467153285
CTNNBIP1	-0.56013094890511
PPP3CA	-2.05515401459854
PPP3CB	-2.6070303649635
PPP3CC	0.314773576642335
SNORD78	0
ZNF821	-0.392510364963504
LIF	2.89016773722628
KIAA1549	-0.617403211678832
KIAA1012	-0.255574890510948
?|100133144	0.270893722627737
NCF1	1.84472890510949
KIAA1543	-3.82195211678832
LRRC41	0.307361605839416
LRRC40	0.0368490510948902
LRRC43	-1.17977868613139
LRRC42	1.14456350364964
LRRC45	0.575106277372263
MMP23B	0.78277605839416
LRRC47	-0.519938978102189
HDAC10	-0.0812883211678823
LRRC49	-0.330547591240876
LRRC48	1.1952204379562
GPATCH4	-0.260634160583942
PRR21	0
B3GNT4	-4.22219722627737
B3GNT5	1.82565401459854
B3GNT6	-0.797889051094891
B3GNT7	-0.615570510948904
FNDC8	0.42597401459854
B3GNT1	-1.64256102189781
B3GNT2	-0.505581605839415
B3GNT3	-0.136829927007299
FNDC4	0.624442335766423
FNDC5	-1.5073604379562
FNDC7	1.19109693430657
B3GNT8	0.895302189781022
B3GNT9	0.997703649635037
ADRA2B	-0.611819124087591
ADRA2C	-3.43330189781022
MRPL46	0.199150510948904
SEC63	-0.182729781021898
PWWP2B	-1.7323797080292
PWWP2A	-0.225414160583941
FGFR1	0.39113591240876
STAT4	-3.73377766423358
PCYT1A	0.453018686131387
PBRM1	0.206809489051095
DAAM1	-0.841658248175182
DAAM2	-1.79722554744526
HLA-DRB1	1.97371897810219
HLA-DRB6	1.42982058394161
XAF1	0.801766861313869
PWP2	-0.520109489051094
HLA-DRB5	1.95621138686131
CCDC152	0.192372116788322
CCDC153	1.17678116788321
CCDC150	1.22319240875912
CCDC151	0.753164379562044
GUK1	-0.274187883211679
CCDC157	0.0135278832116787
CCDC154	-0.795363211678832
CCDC155	0.178840145985401
CCDC158	-1.23947518248175
CCDC159	0.301112554744526
SNX21	-0.125778540145987
H1FNT	-1.5467197080292
TMCO5A	0
SYT8	0.42890204379562
SYT9	-3.16301664233577
LRRC4C	-1.34233065693431
LRRC4B	-1.06988452554744
MTCH2	0.484070948905108
FN1	3.29372
ATP5J	0.318721167883213
SYT1	-5.97987751824818
SYT2	-3.07471795620438
OR6T1	0.00399051094890511
SYT4	-5.50252627737226
SYT5	-4.88306131386861
SYT6	-0.563072262773723
SYT7	-4.65268569343066
SYK	1.38374262773723
MYCNOS	-0.631455766423358
RHO	-3.10122598540146
PRAMEF17	0
OBFC2B	0.514200729927007
KAZ	-0.932101021897811
OBFC2A	0.709894598540146
MEP1A	0.26256
MEP1B	-0.404547153284672
TASP1	-0.265035474452555
TG	-0.997865547445255
SNORD113-7	0
KISS1R	-0.760613722627737
PER3	-1.71665839416058
FUBP3	0.357346569343065
ATP5L	0.203251824817519
LOC100133331	0.58116802919708
COLQ	-0.695430072992701
SLC9A3R2	-0.672535036496351
SCHIP1	-0.42935897810219
SPZ1	0.0369029197080292
FLJ16779	-0.239534598540146
FAM189A2	-0.207387591240877
FAM189A1	-3.07785518248175
ZFYVE19	0.108601459854015
MARCO	1.06917766423358
SAP30	1.45160744525547
TRIM5	3.05932291970803
HFE	2.17815211678832
TCP11L2	-0.17521401459854
NES	3.4331894890511
CNTROB	0.151311824817517
PALMD	1.17855868613139
HSFX1	0.00895109489051095
SNORD96A	0
ANGPT2	4.11659605839416
ANGPT1	1.41487328467153
ANGPT4	0.0529192700729926
TRIM4	1.77936729927007
LOC100130274	-1.65978510948905
PRSS22	-0.281510218978102
MRPL45	0.637675912408758
PALM2	-3.96448248175182
OXT	-0.200057664233577
DUPD1	-0.15909795620438
ZFPM2	-1.04124715328467
SEPT10	1.25874335766423
C1orf53	1.52897562043796
C1orf52	-0.336675620437957
C1orf51	-0.332529197080292
C1orf50	0.376613722627737
C1orf57	0.477141605839416
C1orf56	0.78288291970803
C1orf55	0.729172408759123
C1orf54	2.14754335766423
MPZL2	1.97535927007299
C1orf59	-2.44501591240876
C1orf58	0.0616954744525549
SSTR5	-0.438224671532847
LOC647979	-1.21280934306569
LOC151300	0.00828029197080292
ICMT	0.0735416058394165
TRIM7	0.0666662773722626
NIPA1	-2.36461211678832
TBK1	-0.286189635036497
LAG3	2.26276861313869
RGP1	-0.834559562043796
FCF1	0.703114452554745
MPZL1	1.66377722627737
ATP6V0A4	-2.00334423357664
ATP6V0A1	-2.17202773722628
ATP6V0A2	0.840767153284672
GPR98	-1.42704452554744
GPR97	1.09464452554745
SLC22A15	-2.6764699270073
?|90288	-0.129521167883212
GUCA1A	-3.04508204379562
GUCA1C	-2.03607941605839
GUCA1B	-0.643197810218979
KRT75	1.6786502189781
KRT74	0.119722481751825
KRT77	-1.69204817518248
KRT76	0.0170481751824818
KRT71	-0.0270636496350365
C17orf108	-1.26283474452555
KRT72	-0.185749343065693
C17orf106	0.618699270072993
C17orf107	-3.05995080291971
C17orf104	-1.00768058394161
C17orf105	-0.102043211678832
C17orf102	-3.01300496350365
C17orf103	0.459719708029197
C17orf100	0.286936642335767
C17orf101	0.831084817518247
UNC13A	-4.25537868613139
SMPD4	-0.00911065693430579
ATR	-0.180432262773722
ADAM33	1.21083167883212
ACOXL	-0.201581313868613
SMPD2	0.617646131386861
BRIP1	3.28796715328467
PDE11A	-2.78241562043796
ITGBL1	0.101003357664234
ZDHHC3	0.261622189781022
ZNF571	0.469298686131387
NKX6-3	-0.742835912408759
ATP5A1	-0.0300658394160589
HFE2	-1.34876189781022
SASH3	1.67094671532847
RAB30	-0.628458394160583
TTC28	0.518976204379561
AAMP	-0.0316217518248187
LRRFIP1	0.170093868613138
TTC24	0.988351824817518
TTC25	1.20045897810219
TTC26	2.48842335766423
DOT1L	0.804155474452555
FUNDC2P2	0.0485756204379562
FLJ46111	0.266401167883212
TTC22	-1.79824686131387
LOC402644	0.022736496350365
ZNF572	0.758323649635036
TCL1B	0.0332633576642336
CARS	-0.0389553284671535
PODXL2	-1.09924467153285
IL6R	0.0306753284671535
ENO1	0.332628321167883
ENO2	-2.33687197080292
ENO3	1.10824671532847
TRAM2	1.55070817518248
MGC16025	-1.58973868613139
PER4	0.113016058394161
SYCP2	-0.420625693430657
NPAT	0.089489197080292
TAOK2	-1.09983255474453
SYCP1	-0.0916004379562044
CNOT6L	-0.158424671532847
NDUFS1	-0.418602627737226
LLGL2	-0.823710510948906
SLC22A18	1.34311240875912
ADAM3A	0.00523430656934307
ACOX2	1.3223802919708
ACOX3	0.224833576642336
SLC22A14	-0.983700875912409
ACOX1	0.0656802919708035
SLC22A12	0.0489341605839416
SLC22A13	-0.59564204379562
SLC22A10	-2.37387897810219
SLC22A11	0.198464525547445
SSTR4	-3.32421941605839
NSMCE1	0.987688321167882
LOC728613	1.17392131386861
CFD	1.47741547445256
OBSCN	-2.19954729927007
PFDN1	0.194102335766424
PTK2	-0.809193430656935
PTK7	2.53112291970803
PTK6	-0.962498102189781
RABGAP1	-0.790806131386862
SNORD119	0
PRKAA2	-1.73287941605839
PRKAA1	0.421844817518249
ITGB3BP	1.85924671532847
PFDN2	-0.495656788321167
CELF4	-5.66982846715328
CYB5B	-0.293287299270073
GAL3ST1	-2.15324905109489
POMP	0.618693576642336
GAL3ST3	-0.298659999999999
GAL3ST2	-0.161302335766424
GAL3ST4	2.46490832116788
LRRC14B	-0.595396642335766
SCARA3	1.2290202919708
TRPC4	-0.571546423357664
XPA	-0.134142773722628
IL18RAP	1.68668072992701
IL17RD	1.38842963503649
ATG16L1	-0.473444671532846
ATG16L2	-0.180587299270073
C4orf50	-4.7784202919708
C4orf51	0.0734919708029197
C4orf52	1.01806335766423
C3orf30	0.0411890510948905
ARHGDIB	2.18944773722628
C3orf36	0.129162481751825
C3orf35	0.302888759124087
C3orf34	-0.0469662773722623
NANP	1.09354248175183
C3orf39	0.00753941605839437
C3orf38	1.19415737226277
USH1G	-0.155527591240876
IL17REL	-0.873817810218978
MATN1	-1.43335459854015
MATN3	1.29365153284671
MATN2	1.88770218978102
MATN4	1.22240364963504
PCGEM1	0.00876642335766423
WNT9A	-2.18676715328467
ENDOG	-0.0222680291970789
STIL	2.09413284671533
C12orf12	0.0443284671532847
PDSS2	0.873181167883211
C15orf62	-0.850240875912409
C15orf63	0.442074598540145
CES3	-1.08040729927007
CES2	-0.428112700729926
EBF3	0.921935474452555
EBF2	2.17900306569343
EBF1	1.12548248175182
KBTBD10	-0.124447737226277
FFAR2	0.826866569343066
CES8	-4.04646189781022
LMNA	0.785685547445256
FFAR1	-1.9252294890511
BDH2	0.356054160583941
ENDOU	-1.90493737226277
BDH1	-1.44138481751825
DDX23	0.670447591240876
DDX21	0.329836058394161
DDX20	0.754357226277373
DDX27	0.269169197080291
ZNF157	-0.229679124087591
DDX25	-2.46572306569343
DDX24	-1.4094296350365
ERBB2	1.19415313868613
HLA-DMB	2.86580759124088
DDX28	0.289378832116789
UNC13D	1.26664613138686
TSNAX	-0.131889489051096
OTC	0.245251386861314
ZNF90	4.08822394160584
RPL32P3	-0.134565693430657
ZNF92	1.11237226277372
ZNF578	-0.303324817518249
UNC13B	-0.478663503649635
ZNF98	-2.15224437956204
ZNF99	-0.598890802919708
PI4KAP1	-1.53520510948905
UNC13C	-5.83174569343066
FLVCR2	2.54774861313869
FBXO18	-0.313136204379562
DCTD	0.858067737226277
RAET1E	0.684450364963503
UBE2J1	0.370343795620439
FKBP10	2.90013532846715
FKBP11	0.81741401459854
TBX21	1.40057795620438
FAM3A	0.091043795620438
C12orf10	-0.0470994160583942
FAM3C	0.150794744525548
FAM3D	1.33143547445255
C20orf12	-0.207422043795621
C20orf11	0.147863649635037
FBXO15	-0.598613138686131
SNORD94	-0.346977518248175
PCK1	-0.695769927007299
VPS16	0.290066277372263
PDPN	3.92224875912409
GGPS1	0.658070510948905
SFTA3	-0.724477956204379
SFTA2	0.0708221897810219
HBII-52-46	0
HBII-52-45	0
WSCD2	-6.12264
NACA2	-0.897527591240876
C9orf169	-0.0295145985401462
PROX1	-1.16261226277372
[truncated: 18,531 more rows]
