# Supplementary material for: MONGKIE: an integrated tool for network analysis and visualization for multi-omics data
Source: Biol Direct. 2016 Mar 18;11:10. doi: 10.1186/s13062-016-0112-y (PMC4797132; doi:10.1186/s13062-016-0112-y)
Supplement: Additional file 1: — Supplementary text, figures, and data files. All text and materials were formated as a small self-contained website (1 HTML file with necessary figures and data files). Data files include input and result files of the case study including the fold change of expression values between tumor vs. normal conditions (in log2FC), average expression value of each gene in 4 GBM subtypes, GBM-altered subnetworks (nodes and edges) weighted by expression correlations between each pair of genes, and gene sets in 2 critical modules and their functional annotations. (ZIP 4315kb) [file 13062_2016_112_MOESM1_ESM.zip › tcga_gbm_exp_subtypesR2.csv]

Gene.Symbol	Classical	Mesenchymal	Neural	Proneural
ITGA1	8.76616111111111	9.11072727272727	8.64902916666667	8.80319393939394
ITGA3	10.5776472222222	11.0128431818182	9.91764166666667	9.76452121212121
ITGA6	10.8375333333333	10.4638795454545	10.8993916666667	10.2109848484848
SP1	10.3721	10.4511613636364	9.9810125	10.2446484848485
SYNJ1	9.38486388888889	9.21853409090909	9.30345	9.40333333333333
PTPN11	12.1391166666667	11.7611113636364	11.5564875	12.035696969697
DMD	9.12129722222222	9.31290909090909	9.5338875	8.80705151515152
NMU	3.32093333333333	3.23082045454545	3.18728333333333	5.14861818181818
DDIT3	9.63117777777778	9.79301136363636	9.63697083333333	10.0995727272727
CHD9	10.2229638888889	9.78804318181818	9.7291625	10.0391515151515
CHD8	10.4832027777778	10.2339181818182	9.96475833333333	10.5206606060606
IL4R	8.48045277777778	9.59908181818182	8.802975	8.65187878787879
DYNC1LI1	9.48091388888889	9.52013181818182	9.6895875	9.82633939393939
CDK14	10.6351138888889	10.4053909090909	10.54375	10.2314727272727
PIP5KL1	3.62231666666667	3.30564090909091	3.31289583333333	4.13657878787879
ANGPT2	9.97870555555556	9.83750227272727	9.4007125	9.57067272727273
ANGPT1	7.78150833333333	8.45361818181818	8.1593375	6.19187575757576
GPR98	9.49163888888889	8.10832727272727	9.07258333333333	9.47338484848485
OBSCN	5.41911666666667	5.96738181818182	5.310775	6.73336363636364
PTK2	11.0750472222222	11.051	11.0494708333333	11.4082606060606
FKBP1B	7.18984444444444	7.16403181818182	7.85520416666667	7.38420909090909
CNTNAP2	6.47176111111111	6.26649318181818	7.05557083333333	8.16264848484848
SNRPE	9.13398333333333	9.38983863636364	9.61467916666667	9.23637575757576
HUS1	8.41028611111111	8.63431363636364	8.540125	8.36352424242424
PTEN	9.67241666666667	9.84923409090909	9.8316625	9.7882696969697
CDKN1A	11.4423166666667	11.7335840909091	11.4252666666667	10.8178909090909
MLL3	10.8616055555556	10.5842568181818	10.2056375	10.7602636363636
APOB	1.98585555555556	2.41991818181818	2.6185625	2.31147272727273
PAXIP1	8.35749722222222	8.26512727272727	7.83085	8.31492727272727
DYNC1I1	6.64485	6.87351363636364	8.2879125	8.25746060606061
CAV3	1.18012777777778	0.537813636363636	1.17645416666667	1.18767272727273
NR3C1	10.5242944444444	10.4479909090909	10.4415	10.3235545454545
MLLT3	7.23975555555556	7.87535909090909	7.6067375	8.25028484848485
LAMA2	9.80165833333333	10.009875	9.3764375	8.4703303030303
LAMA5	10.6911083333333	10.3878295454545	9.42324166666667	10.2677848484848
SPTA1	0.6271	0.634881818181818	0.545716666666667	0.613084848484848
NUP107	9.43115555555556	9.25760227272727	9.3487875	9.59622121212121
FIGF	2.26825	2.40664090909091	2.547025	2.28850303030303
IRF1	9.53526388888889	9.72625681818182	9.5090125	8.75072121212121
IRF9	10.5869194444444	10.2073136363636	10.2854041666667	10.0642454545455
TPTE2	1.28564166666667	0.839320454545455	1.28494583333333	1.79645151515152
MDM2	11.0725027777778	10.9826886363636	11.0374458333333	11.6105757575758
MDM4	10.2288166666667	9.75245454545455	9.816	10.0741242424242
KIT	7.56248611111111	7.053775	7.72027083333333	7.91075757575758
CRK	10.1535083333333	10.0271272727273	10.0780416666667	9.95156666666667
PIK3CB	9.20266666666667	9.1248	9.13705	9.13086363636364
PIK3CA	8.3077	8.4385	8.18452083333333	8.53835151515151
PIK3CG	5.70563611111111	6.75247272727273	6.39800833333333	5.81950303030303
IRF2	9.64378333333333	9.69887045454545	9.707225	9.03773939393939
PIK3C2B	8.91709166666667	8.203725	8.45374166666667	9.18043939393939
NFYB	9.26463888888889	9.31277045454545	9.39605416666667	9.34861212121212
CALCR	1.41265	2.40073181818182	2.04562083333333	1.62238484848485
ARHGAP9	7.23764444444444	8.09527954545455	7.7672	7.26615757575758
COL1A2	11.6581527777778	13.5508045454545	11.372675	11.3950787878788
TEC	2.23815555555556	3.77585227272727	2.8605625	2.30922727272727
CDK4	12.1486805555556	11.7935977272727	12.2628791666667	13.8975787878788
NRCAM	13.0991277777778	13.0581818181818	13.030175	12.8111909090909
PAFAH1B1	12.0325555555556	11.8614909090909	11.8991208333333	12.0889333333333
SYCE1	1.61259166666667	1.51663636363636	2.610275	1.93523333333333
GRIN2A	6.06997777777778	5.7489	6.43382083333333	6.32735757575758
TYK2	10.8131916666667	10.5076045454545	10.07805	10.4166727272727
SOS1	9.89707222222222	9.83098409090909	9.62912916666667	10.0089303030303
PIK3C2G	0.568833333333333	1.01221590909091	1.15499166666667	0.724354545454545
MYH13	0.0252472222222222	0.142020454545455	0.0392375	0.0773333333333333
IFNA21	0.124416666666667	0.154738636363636	0.130454166666667	0.303393939393939
PGF	8.28679444444444	8.48451590909091	8.16827916666667	9.03437878787879
DYNLT3	9.35971666666667	9.96419545454545	9.69127083333333	8.83930909090909
MYH8	0.0158222222222222	0.293470454545455	0	0.0177757575757576
AGAP2	9.78525555555555	8.7571	9.19514583333333	11.504696969697
SEC61G	12.8974527777778	11.8631636363636	12.1338541666667	10.8466303030303
SHMT2	11.0609138888889	11.0508045454545	10.9750375	11.2578363636364
DOCK5	4.94205	6.66944318181818	5.82478333333333	6.22163939393939
RPSAP58	13.1681916666667	13.3070772727273	13.6263208333333	13.6021545454545
KDM6A	8.75133611111111	8.75768863636364	8.60843333333333	8.62827272727273
FGF13	5.08625277777778	5.74889545454545	6.56748333333333	7.10648787878788
SEMA3E	5.27802222222222	6.23641136363636	6.07767916666667	6.45813939393939
DCTN2	11.9098916666667	11.6691	12.1331541666667	12.5272939393939
ITGB1	11.9343166666667	12.7410522727273	12.0814166666667	11.9880636363636
ITGB4	10.7146444444444	11.0455704545455	10.9103958333333	10.4079090909091
SNX4	9.88614722222222	9.76026590909091	9.99887083333333	10.1569545454545
ABCB1	8.49883611111111	7.95175	8.41655	8.22923939393939
LRP2	4.17450277777778	5.44616590909091	5.80546666666667	6.0287696969697
LRP1	14.0849361111111	13.9308113636364	13.1266791666667	13.3395787878788
PIK3R1	11.6292805555556	11.3491931818182	11.4244833333333	11.7608454545455
RPSA	11.6831277777778	11.8496340909091	12.2004	12.1046757575758
MUC4	2.45004166666667	2.39817272727273	3.23530833333333	3.35270909090909
RELN	4.34946666666667	4.31850681818182	5.906375	5.33347272727273
CEP135	7.63978055555556	7.29647272727273	7.11680833333333	7.95796666666667
DYNLL1	12.32115	12.4312363636364	12.88635	12.4105727272727
DYNLL2	10.7755277777778	10.5475477272727	10.4344458333333	11.1123606060606
TTN	5.80470277777778	5.93548409090909	5.72184166666667	6.18302727272727
EIF2C4	7.881925	7.84084772727273	7.73986666666667	8.2898303030303
EIF2C1	9.63968333333333	9.627175	9.32837083333333	9.81589090909091
EIF2C3	6.68410277777778	6.74649318181818	6.73205	6.94782424242424
COL6A3	7.43054722222222	10.7005704545455	8.0090125	7.86209696969697
MUC5B	1.50929444444444	1.01385	1.1173625	1.29091515151515
IFNG	0.51465	0.603538636363636	0.4587125	0.399530303030303
CLIP1	10.4947444444444	10.4914795454545	9.9943875	10.157103030303
CDKN2B	6.00700555555556	7.53613636363636	6.42120833333333	7.88865454545455
CDKN2C	11.14605	10.1244840909091	10.5345208333333	10.8954212121212
CDKN2A	5.45296666666667	6.75846136363636	5.94107083333333	8.29554545454545
CDKN2D	7.88026388888889	7.81442045454545	8.14172916666667	8.38445757575758
INPP5E	9.15071666666667	8.74703409090909	8.66905416666667	9.00358181818182
KISS1	0.763205555555556	0.872472727272727	1.7984375	0.551706060606061
INPP5D	9.65649444444444	9.85684318181818	9.8199	9.33984545454545
SHC1	10.8681	11.6963681818182	10.506675	10.3299515151515
PIP4K2C	9.83849444444444	9.67654090909091	9.61585833333333	10.2724939393939
USH2A	2.92061666666667	2.82676136363636	3.3520875	2.45555151515152
GRIP1	1.95220555555556	3.11053863636364	3.02588333333333	3.68464848484849
BCOR	8.69320555555556	8.638425	8.26502083333333	9.48088787878788
NRAS	10.7951916666667	10.8878295454545	10.8426791666667	10.9166181818182
NF1	10.7309722222222	10.1007659090909	10.3153666666667	10.7147909090909
IFNA10	0.0139194444444444	0.0590386363636364	0	0
IFNA17	0	0.0434727272727273	0	0
PDGFRA	10.7552805555556	10.3753795454545	10.3264541666667	12.5151484848485
CNTN2	8.923975	9.36276363636364	9.85787916666667	10.2818212121212
DNAH3	0.703747222222222	1.18129772727273	1.28847916666667	0.727627272727273
DNAH1	7.39681944444444	7.00233181818182	6.68569166666667	7.29214242424242
DNAH7	6.34942222222222	5.82506590909091	6.540375	5.49646666666667
DNAH5	5.39164722222222	5.65247727272727	5.81617916666667	4.42045151515152
DNAH8	0.756633333333333	0.821665909090909	0.720666666666667	1.01236060606061
DNAH9	8.67620833333333	8.67468181818182	9.07665833333333	7.7381303030303
FLG	2.07736944444444	2.68128409090909	2.1691125	2.3634
HRAS	9.71353611111111	9.50952954545455	9.74572916666667	9.59466060606061
DRD5	1.05961388888889	1.08796590909091	1.53898333333333	1.31964848484848
DCTN1	11.9729361111111	11.9900772727273	11.8155541666667	12.2937666666667
LANCL2	11.8560944444444	10.8552659090909	11.3138708333333	10.7248787878788
MVP	10.2912722222222	11.1423272727273	10.3462291666667	10.1016575757576
TXK	1.33085277777778	2.07963636363636	1.89692083333333	1.13285757575758
IFNAR2	9.07473333333333	9.24498636363636	9.37354166666667	9.15145757575758
IFNAR1	10.8555388888889	11.0096590909091	10.8272625	10.7448727272727
CCND1	10.4291333333333	10.2113090909091	9.78986666666667	11.240003030303
CCND3	10.5989111111111	10.77705	11.0193	10.7940787878788
CCND2	12.9559555555556	11.5939272727273	11.6746958333333	12.6697212121212
LAMA1	7.66489722222222	7.37693181818182	7.06867083333333	7.56145454545455
CDH18	2.57733888888889	3.24125	3.96672916666667	4.57048484848485
STAG2	11.2978833333333	11.1069	11.1142791666667	11.2197060606061
UGT1A1	0.0993777777777778	0.0719954545454545	0	0
MUC1	7.769725	8.06271363636364	7.52830833333333	7.10585151515152
TEK	7.16983611111111	7.13733636363636	7.06081666666667	6.82037272727273
MUC17	0.107341666666667	0.221456818181818	0.0721458333333333	0.0310575757575758
MUC16	0.127755555555556	0.197756818181818	0.311695833333333	0.123593939393939
MLL2	10.1488	10.0171954545455	9.21049583333333	10.2210545454545
PDZD7	3.45248333333333	3.59198181818182	4.09070416666667	4.37025454545455
CYP2E1	4.40579722222222	3.67227045454545	4.09521666666667	4.35583636363636
KRAS	9.62937222222222	9.59941818181818	9.584325	9.78692424242424
RPL5	13.0711277777778	13.4485477272727	13.7416333333333	13.4487636363636
JAK1	11.3705166666667	11.4652522727273	11.2154708333333	11.3976545454545
INHBC	1.88733888888889	1.67883863636364	1.86781666666667	3.25177272727273
INHBE	2.43594444444444	2.95887272727273	2.661975	3.42698181818182
PIP5K1B	5.72551944444444	5.72994318181818	6.5346875	5.87798787878788
TP53	10.9484305555556	10.6152409090909	10.4838083333333	10.6136696969697
SDC2	10.2362361111111	11.1169886363636	11.2022541666667	9.75187878787879
IFNB1	0.263219444444444	0.303295454545455	0.4086625	0.271809090909091
SGCB	11.5746083333333	11.4222227272727	11.6126916666667	11.9017424242424
IFNW1	0.112352777777778	0.314393181818182	0.345695833333333	0.378851515151515
VEGFA	12.4353472222222	12.5543045454545	11.580475	12.5842484848485
DNAH2	2.39746944444444	2.83718181818182	3.49477916666667	2.85990909090909
EGFR	13.7723722222222	11.3377431818182	11.9567333333333	10.6092606060606
EXOC1	10.1867222222222	10.03975	10.2268041666667	10.4673242424242
ANK1	5.72495555555556	6.35311590909091	5.2480625	5.99301818181818
ANK2	11.9323916666667	11.5742295454545	11.9551416666667	11.4112636363636
CDH9	1.94480277777778	1.50300454545455	2.61117083333333	2.21170303030303
MYH2	0.055025	0.167813636363636	0.164858333333333	0.0513242424242424
RB1	10.6089972222222	10.7487431818182	10.9200083333333	10.7296151515152
IFNA16	0	0	0	0
IFNA14	0.0575277777777778	0.0575772727272727	0	0.0209454545454545
KIF2B	0	0.0146522727272727	0	0
NFASC	10.7340333333333	10.9729659090909	10.5147916666667	11.2398303030303
PLCG2	7.25355	8.19885	7.84686666666667	7.41721212121212
PLCG1	12.165	11.6125272727273	11.2066083333333	11.5649
TUBGCP2	9.97796666666667	10.1489204545455	9.93232916666667	10.1104393939394
ZC3H11A	11.0021638888889	11.176525	10.611425	10.9657121212121
RBBP5	8.62385277777778	8.67599318181818	8.54412916666667	8.69241515151515
USP7	10.9685222222222	10.8514568181818	10.6010416666667	11.0948636363636
FES	8.12106666666667	8.73142727272727	8.14732083333333	7.4447696969697
PSPH	10.1940277777778	10.0304022727273	10.2888041666667	9.63197575757576
IFNA6	0.038075	0.0501295454545455	0.0502	0.0413151515151515
STAT2	11.1775777777778	10.9839772727273	10.5621333333333	10.5519333333333
DNAH11	4.4012	4.83523863636364	4.34662083333333	3.86981818181818
RYR3	8.25840555555556	7.20226136363636	7.26363333333333	6.34583333333333
RYR2	3.80416944444444	3.50190909090909	4.55614583333333	4.42921515151515
PDGFB	9.33091944444444	9.38664545454546	9.2539625	9.3798303030303
IFNA8	0.0282611111111111	0.0474409090909091	0	0.0349818181818182
IFNA2	0	0	0.065375	0.048469696969697
IFNA1	0.172038888888889	0.0387386363636364	0.0803916666666667	0.0263060606060606
IFNA7	0	0.0211	0	0
IFNA5	0.0768138888888889	0.128152272727273	0	0.0761909090909091
IFNA4	0.0159444444444444	0.0899772727272727	0.0266666666666667	0
KDR	9.04036666666667	9.08660454545454	8.8424625	8.85100303030303
