# Supplementary material for: MONGKIE: an integrated tool for network analysis and visualization for multi-omics data
Source: Biol Direct. 2016 Mar 18;11:10. doi: 10.1186/s13062-016-0112-y (PMC4797132; doi:10.1186/s13062-016-0112-y)
Supplement: Additional file 1: — Supplementary text, figures, and data files. All text and materials were formated as a small self-contained website (1 HTML file with necessary figures and data files). Data files include input and result files of the case study including the fold change of expression values between tumor vs. normal conditions (in log2FC), average expression value of each gene in 4 GBM subtypes, GBM-altered subnetworks (nodes and edges) weighted by expression correlations between each pair of genes, and gene sets in 2 critical modules and their functional annotations. (ZIP 4315kb) [file 13062_2016_112_MOESM1_ESM.zip › tcga_gbm_verticesR2.csv]

name	hgnc_symbol	som.freq	amp.freq	del.freq	Freq	Type
9606.ENSP00000007722	ITGA3	0	0	0	0	LINKER
9606.ENSP00000170630	IL4R	7	0	0	7	ALTERED
9606.ENSP00000200181	ITGB4	0	0	0	0	LINKER
9606.ENSP00000218089	STAG2	12	0	2	14	ALTERED
9606.ENSP00000227507	CCND1	0	0	0	0	LINKER
9606.ENSP00000229135	IFNG	0	0	0	0	LINKER
9606.ENSP00000229179	NUP107	2	19	0	21	ALTERED
9606.ENSP00000231021	CDH9	7	0	0	7	ALTERED
9606.ENSP00000231509	NR3C1	0	0	0	0	LINKER
9606.ENSP00000233242	APOB	14	0	0	14	ALTERED
9606.ENSP00000239347	IFNA7	0	0	65	65	ALTERED
9606.ENSP00000240055	NFYB	0	0	0	0	LINKER
9606.ENSP00000240343	DYNLL2	0	0	0	0	LINKER
9606.ENSP00000242577	DYNLL1	0	0	0	0	LINKER
9606.ENSP00000243077	LRP1	8	9	1	18	ALTERED
9606.ENSP00000244007	PLCG1	0	0	0	0	LINKER
9606.ENSP00000244741	CDKN1A	0	0	0	0	LINKER
9606.ENSP00000245414	IRF1	0	0	0	0	LINKER
9606.ENSP00000245503	MYH2	8	0	2	10	ALTERED
9606.ENSP00000251775	SNX4	0	0	0	0	LINKER
9606.ENSP00000252172	MYH13	8	0	1	9	ALTERED
9606.ENSP00000252936	TUBGCP2	0	0	12	12	ALTERED
9606.ENSP00000252945	CYP2E1	1	0	15	16	ALTERED
9606.ENSP00000252999	LAMA5	0	0	0	0	LINKER
9606.ENSP00000254770	LANCL2	1	83	0	84	ALTERED
9606.ENSP00000256078	KRAS	0	0	0	0	LINKER
9606.ENSP00000257287	CEP135	1	11	0	12	ALTERED
9606.ENSP00000257290	PDGFRA	11	37	0	48	ALTERED
9606.ENSP00000257904	CDK4	0	46	0	46	ALTERED
9606.ENSP00000258774	HUS1	0	10	0	10	ALTERED
9606.ENSP00000259555	IFNA5	0	0	72	72	ALTERED
9606.ENSP00000261254	CCND2	0	0	0	0	LINKER
9606.ENSP00000261383	DNAH3	11	0	2	13	ALTERED
9606.ENSP00000262189	MLL3	10	0	0	10	ALTERED
9606.ENSP00000262442	DNAH9	8	1	2	11	ALTERED
9606.ENSP00000262662	CDKN2C	3	0	11	14	ALTERED
9606.ENSP00000263816	LRP2	17	1	0	18	ALTERED
9606.ENSP00000263923	KDR	8	19	0	27	ALTERED
9606.ENSP00000263967	PIK3CA	28	6	0	34	ALTERED
9606.ENSP00000264218	NMU	0	12	0	12	ALTERED
9606.ENSP00000264316	TXK	1	11	0	12	ALTERED
9606.ENSP00000264515	RBBP5	2	11	0	13	ALTERED
9606.ENSP00000264818	TYK2	0	0	0	0	LINKER
9606.ENSP00000265104	DNAH5	14	0	0	14	ALTERED
9606.ENSP00000265382	PIP5K1B	0	0	0	0	LINKER
9606.ENSP00000265709	ANK1	0	0	0	0	LINKER
9606.ENSP00000265724	ABCB1	10	7	0	17	ALTERED
9606.ENSP00000265741	CDK14	0	10	1	11	ALTERED
9606.ENSP00000266497	PIK3C2G	9	3	1	13	ALTERED
9606.ENSP00000266646	INHBE	1	21	0	22	ALTERED
9606.ENSP00000267163	RB1	25	0	7	32	ALTERED
9606.ENSP00000268919	KIF2B	8	0	0	8	ALTERED
9606.ENSP00000269305	TP53	78	0	5	83	ALTERED
9606.ENSP00000270139	IFNAR1	0	0	0	0	LINKER
9606.ENSP00000273130	DYNC1LI1	0	0	0	0	LINKER
9606.ENSP00000274170	CDH18	10	1	0	11	ALTERED
9606.ENSP00000274335	PIK3R1	31	0	2	33	ALTERED
9606.ENSP00000275493	EGFR	72	135	0	207	ALTERED
9606.ENSP00000275605	PSPH	5	35	0	40	ALTERED
9606.ENSP00000276440	DOCK5	9	0	0	9	ALTERED
9606.ENSP00000276925	CDKN2B	1	0	160	161	ALTERED
9606.ENSP00000276927	IFNA1	0	0	82	82	ALTERED
9606.ENSP00000282588	ITGA1	0	0	0	0	LINKER
9606.ENSP00000288135	KIT	3	25	0	28	ALTERED
9606.ENSP00000289153	PIK3CB	0	0	0	0	LINKER
9606.ENSP00000295550	COL6A3	12	0	1	13	ALTERED
9606.ENSP00000297268	COL1A2	11	7	0	18	ALTERED
9606.ENSP00000297904	FIGF	0	0	0	0	LINKER
9606.ENSP00000300574	CRK	0	0	0	0	LINKER
9606.ENSP00000301067	MLL2	10	0	0	10	ALTERED
9606.ENSP00000302716	MUC17	23	1	0	24	ALTERED
9606.ENSP00000303212	SEMA3E	8	5	0	13	ALTERED
9606.ENSP00000303351	ITGB1	0	0	0	0	LINKER
9606.ENSP00000303585	CLIP1	0	0	0	0	LINKER
9606.ENSP00000304845	UGT1A1	7	0	0	7	ALTERED
9606.ENSP00000305941	USH2A	16	1	1	18	ALTERED
9606.ENSP00000306129	DRD5	8	1	0	9	ALTERED
9606.ENSP00000307046	SDC2	0	0	0	0	LINKER
9606.ENSP00000308716	INHBC	0	20	0	20	ALTERED
9606.ENSP00000309845	HRAS	0	0	0	0	LINKER
9606.ENSP00000311273	DNAH7	0	0	0	0	LINKER
9606.ENSP00000314897	ANGPT2	0	0	0	0	LINKER
9606.ENSP00000315768	STAT2	0	0	0	0	LINKER
9606.ENSP00000320130	DYNC1I1	7	7	0	14	ALTERED
9606.ENSP00000326514	EXOC1	1	12	0	13	ALTERED
9606.ENSP00000329357	SP1	0	0	0	0	LINKER
9606.ENSP00000330382	PDGFB	0	0	0	0	LINKER
9606.ENSP00000330633	CNTN2	2	11	0	13	ALTERED
9606.ENSP00000330671	DNAH11	9	4	0	13	ALTERED
9606.ENSP00000331504	FES	0	0	0	0	LINKER
9606.ENSP00000332549	GRIN2A	9	1	1	11	ALTERED
9606.ENSP00000333253	ZC3H11A	0	11	0	11	ALTERED
9606.ENSP00000333363	DNAH8	12	2	0	14	ALTERED
9606.ENSP00000333667	SHMT2	0	10	0	10	ALTERED
9606.ENSP00000337056	CDKN2D	0	0	0	0	LINKER
9606.ENSP00000340944	PTPN11	0	0	0	0	LINKER
9606.ENSP00000341189	PTK2	0	0	0	0	LINKER
9606.ENSP00000341282	SYCE1	1	0	15	16	ALTERED
9606.ENSP00000341538	SEC61G	0	107	0	107	ALTERED
9606.ENSP00000341940	CAV3	0	0	0	0	LINKER
9606.ENSP00000343204	JAK1	0	0	0	0	LINKER
9606.ENSP00000343535	USP7	0	0	0	0	LINKER
9606.ENSP00000343764	TTN	72	0	0	72	ALTERED
9606.ENSP00000343957	IFNAR2	0	0	0	0	LINKER
9606.ENSP00000344786	NFASC	1	15	0	16	ALTERED
9606.ENSP00000346067	RPSA	9	0	0	9	ALTERED
9606.ENSP00000346598	RPSAP58	9	0	0	9	ALTERED
9606.ENSP00000347032	PIP4K2C	2	27	1	30	ALTERED
9606.ENSP00000349588	ANK2	8	0	2	10	ALTERED
9606.ENSP00000349977	MVP	0	0	0	0	LINKER
9606.ENSP00000351015	NF1	29	2	7	38	ALTERED
9606.ENSP00000352121	PIK3CG	0	0	0	0	LINKER
9606.ENSP00000352336	PLCG2	0	0	0	0	LINKER
9606.ENSP00000352561	CALCR	7	8	0	15	ALTERED
9606.ENSP00000352575	INPP5D	0	0	0	0	LINKER
9606.ENSP00000354778	CNTNAP2	13	5	1	19	ALTERED
9606.ENSP00000354791	DCTN1	0	0	0	0	LINKER
9606.ENSP00000354923	DMD	10	2	3	15	ALTERED
9606.ENSP00000355533	RYR2	28	0	0	28	ALTERED
9606.ENSP00000356150	MDM4	1	26	0	27	ALTERED
9606.ENSP00000356155	PIK3C2B	3	26	0	29	ALTERED
9606.ENSP00000356162	KISS1	0	15	0	15	ALTERED
9606.ENSP00000357130	SPTA1	25	1	0	26	ALTERED
9606.ENSP00000357380	MUC1	0	0	0	0	LINKER
9606.ENSP00000357789	FLG	32	1	0	33	ALTERED
9606.ENSP00000358548	NRAS	0	0	0	0	LINKER
9606.ENSP00000359234	PDZD7	0	0	0	0	LINKER
9606.ENSP00000359345	RPL5	7	0	0	7	ALTERED
9606.ENSP00000359635	FGF13	0	0	0	0	LINKER
9606.ENSP00000360777	INPP5E	0	0	0	0	LINKER
9606.ENSP00000361021	PTEN	85	0	27	112	ALTERED
9606.ENSP00000361125	VEGFA	0	0	0	0	LINKER
9606.ENSP00000362082	CCND3	0	0	0	0	LINKER
9606.ENSP00000362287	EIF2C3	0	0	0	0	LINKER
9606.ENSP00000362300	EIF2C1	0	0	0	0	LINKER
9606.ENSP00000362306	EIF2C4	0	0	0	0	LINKER
9606.ENSP00000367203	KDM6A	0	0	0	0	LINKER
9606.ENSP00000367705	BCOR	7	0	1	8	ALTERED
9606.ENSP00000367841	DYNLT3	0	0	0	0	LINKER
9606.ENSP00000368314	NRCAM	0	0	0	0	LINKER
9606.ENSP00000369375	TEK	4	1	19	24	ALTERED
9606.ENSP00000369553	IFNA8	0	0	80	80	ALTERED
9606.ENSP00000369554	IFNA2	0	0	79	79	ALTERED
9606.ENSP00000369558	IFNA6	0	0	76	76	ALTERED
9606.ENSP00000369564	IFNA16	0	0	65	65	ALTERED
9606.ENSP00000369566	IFNA10	1	0	65	66	ALTERED
9606.ENSP00000369571	IFNA14	0	0	68	68	ALTERED
9606.ENSP00000369574	IFNA21	1	0	66	67	ALTERED
9606.ENSP00000369578	IFNW1	1	0	66	67	ALTERED
9606.ENSP00000369581	IFNB1	1	0	54	55	ALTERED
9606.ENSP00000369695	MLLT3	1	0	37	38	ALTERED
9606.ENSP00000370373	FKBP1B	0	0	0	0	LINKER
9606.ENSP00000370839	SGCB	0	15	0	15	ALTERED
9606.ENSP00000370912	TEC	1	11	0	12	ALTERED
9606.ENSP00000372437	TPTE2	7	1	1	9	ALTERED
9606.ENSP00000373399	PIP5KL1	0	0	0	0	LINKER
9606.ENSP00000373825	DNAH2	13	0	3	16	ALTERED
9606.ENSP00000373884	RYR3	17	0	4	21	ALTERED
9606.ENSP00000374309	LAMA1	8	0	1	9	ALTERED
9606.ENSP00000377218	IRF2	0	0	0	0	LINKER
9606.ENSP00000377380	ARHGAP9	2	22	0	24	ALTERED
9606.ENSP00000380073	IRF9	0	0	0	0	LINKER
9606.ENSP00000380378	PAFAH1B1	0	0	0	0	LINKER
9606.ENSP00000381008	MUC16	44	1	0	45	ALTERED
9606.ENSP00000381098	GRIP1	7	7	2	16	ALTERED
9606.ENSP00000382863	CHD8	10	0	0	10	ALTERED
9606.ENSP00000384048	PAXIP1	0	0	0	0	LINKER
9606.ENSP00000384330	MYH8	7	0	1	8	ALTERED
9606.ENSP00000384582	GPR98	14	0	1	15	ALTERED
9606.ENSP00000384675	SOS1	0	0	0	0	LINKER
9606.ENSP00000386896	ITGA6	0	0	0	0	LINKER
9606.ENSP00000392423	RELN	13	0	0	13	ALTERED
9606.ENSP00000394932	CDKN2A	2	0	165	167	ALTERED
9606.ENSP00000400365	LAMA2	7	0	0	7	ALTERED
9606.ENSP00000400591	SNRPE	0	11	0	11	ALTERED
9606.ENSP00000401303	SHC1	0	0	0	0	LINKER
9606.ENSP00000401514	DNAH1	0	0	0	0	LINKER
9606.ENSP00000408910	DCTN2	1	27	0	28	ALTERED
9606.ENSP00000409667	SYNJ1	0	0	0	0	LINKER
9606.ENSP00000411940	IFNA17	0	0	67	67	ALTERED
9606.ENSP00000412897	IFNA4	0	0	66	66	ALTERED
9606.ENSP00000417281	MDM2	2	25	0	27	ALTERED
9606.ENSP00000417498	MUC4	13	1	0	14	ALTERED
9606.ENSP00000428340	ANGPT1	0	0	0	0	LINKER
9606.ENSP00000436812	MUC5B	10	0	3	13	ALTERED
9606.ENSP00000447803	DDIT3	1	26	0	27	ALTERED
9606.ENSP00000447879	ZBED6	0	11	0	11	ALTERED
9606.ENSP00000449241	AGAP2	1	46	0	47	ALTERED
9606.ENSP00000451040	PGF	0	0	0	0	LINKER
9606.ENSP00000455307	CHD9	10	0	1	11	ALTERED
9606.ENSP00000455507	OBSCN	14	0	0	14	ALTERED
